# Supplementary material for: The genetic structure of the Belgian population
Source: Hum Genomics. 2018 Feb 2;12:6. doi: 10.1186/s40246-018-0136-8 (PMC5796395; doi:10.1186/s40246-018-0136-8)
Supplement: Supplementary file 1 — SNP variant allele frequencies of the Belgian population, BelPHG-21 study, Belgium 2016. Variant allele frequencies (VAF) for all SNPs were calculated with reference to the human genome build hg19 on all samples or after exclusion of samples with a foreign origin (indicated by tab names). Columns indicate SNP ids, chromosome, position, reference allele, variant allele, VAF, and frequencies of homozygous reference (AA), heterozygous (AB), and homozygous variant (BB) alleles respectively. (XLSX 28534 kb) [file 40246_2018_136_MOESM1_ESM.xlsx]

## Sheet: All
	chr	pos	ref	var	VAF	freq_AA	freq_AB	freq_BB
rs3094315	1	752566	G	A	0.85	0.016	0.26	0.72
rs2073813	1	753541	G	A	0.14	0.76	0.21	0.031
rs6684487	1	791853	G	A	0.1	0.8	0.19	0.0053
rs4475691	1	846808	C	T	0.23	0.61	0.32	0.069
rs28587382	1	852772	G	A	0.011	0.99	0	0.011
rs2340589	1	864755	A	G	0.99	0.0053	0.0053	0.99
rs1110052	1	873558	G	T	0.65	0.1	0.5	0.4
rs7523549	1	879317	C	T	0.029	0.94	0.059	0
rs2272756	1	882033	G	A	0.24	0.57	0.37	0.059
rs28711536	1	888220	G	A	0	1	0	0
rs13303010	1	894573	G	A	0.91	0.011	0.16	0.82
rs3935066	1	900730	G	A	0.91	0.0053	0.16	0.83
rs2340594	1	909555	A	G	0.97	0.011	0.042	0.95
rs13303355	1	915227	A	G	0.95	0.016	0.069	0.91
rs6693747	1	922009	G	A	0.19	0.65	0.32	0.032
rs9777703	1	928836	C	T	0.97	0	0.064	0.94
rs9697457	1	934345	G	A	0.011	0.99	0	0.011
rs3128117	1	944564	T	C	0.38	0.36	0.53	0.11
rs28446115	1	950508	G	A	0.011	0.99	0	0.011
rs28555183	1	956972	C	T	0.0053	0.99	0	0.0053
rs4970393	1	962606	G	A	0.61	0.14	0.5	0.36
rs4970349	1	967658	C	T	0.6	0.14	0.51	0.34
rs17160776	1	985900	C	T	0.027	0.96	0.032	0.011
rs2245754	1	992327	C	T	0.88	0.0056	0.24	0.76
rs7526076	1	998395	A	G	0.76	0.048	0.38	0.57
rs3934834	1	1005806	C	T	0.15	0.72	0.26	0.016
rs3766191	1	1017587	C	T	0.14	0.73	0.26	0.011
rs9442372	1	1018704	A	G	0.61	0.14	0.48	0.37
rs3737728	1	1021415	A	G	0.76	0.043	0.4	0.56
rs10907178	1	1021583	A	C	0.15	0.72	0.27	0.016
rs6687776	1	1030565	C	T	0.18	0.66	0.3	0.032
rs11579015	1	1036959	T	C	0.15	0.72	0.27	0.016
rs6671356	1	1040026	T	C	0.16	0.7	0.28	0.021
rs11811175	1	1045538	C	T	0	1	0	0
rs4970405	1	1048955	A	G	0.14	0.73	0.26	0.016
rs1105065	1	1054076	C	T	0.16	0.69	0.29	0.021
rs7540009	1	1060235	G	A	0.021	0.97	0.021	0.011
rs10907182	1	1066403	T	C	0.57	0.19	0.48	0.34
rs12737205	1	1078583	C	T	0.079	0.86	0.13	0.016
rs4970362	1	1094738	A	G	0.67	0.1	0.47	0.43
rs9660710	1	1099342	A	C	0.96	0.0053	0.064	0.93
rs4442317	1	1106784	T	C	0.21	0.6	0.37	0.027
rs12092254	1	1113121	G	A	0.096	0.82	0.16	0.016
rs6668667	1	1114668	G	A	0.07	0.88	0.11	0.016
rs3813204	1	1121014	G	A	0.1	0.82	0.16	0.027
rs4314833	1	1122024	T	C	0.096	0.83	0.15	0.021
rs12060422	1	1129920	G	A	0.1	0.81	0.16	0.021
rs9729550	1	1135242	A	C	0.22	0.63	0.29	0.079
rs11466681	1	1141387	C	T	0.049	0.91	0.077	0.011
rs34945898	1	1147024	G	A	0.035	0.94	0.048	0.011
rs12036216	1	1153113	G	A	0.12	0.77	0.22	0.011
rs11260562	1	1165310	G	A	0.053	0.89	0.11	0
rs7528416	1	1171249	T	C	0.11	0.79	0.19	0.016
rs715643	1	1172907	C	T	0.096	0.83	0.15	0.021
rs12093154	1	1178925	G	A	0.1	0.81	0.16	0.021
rs7524470	1	1192515	A	G	0.043	0.91	0.086	0
rs4018608	1	1203938	T	C	0.029	0.94	0.059	0
rs12073590	1	1205155	A	C	0.027	0.95	0.053	0
rs6689813	1	1210963	T	C	0.056	0.89	0.11	0
rs12077700	1	1219775	C	T	0.043	0.93	0.064	0.011
rs1749951	1	1231656	G	A	0.027	0.95	0.054	0
rs11586188	1	1237829	G	A	0.074	0.88	0.095	0.026
rs12103	1	1247494	T	C	0.81	0.043	0.3	0.66
rs4970432	1	1254136	G	A	0.94	0.0053	0.11	0.89
rs35424002	1	1269986	G	A	0.024	0.96	0.038	0.0054
rs307371	1	1273116	A	G	0.94	0.011	0.096	0.89
rs3855955	1	1276077	G	A	0.26	0.54	0.4	0.059
rs3855956	1	1276410	C	A	0.94	0.0053	0.1	0.89
rs182532	1	1287040	T	C	0.97	0	0.054	0.95
rs2649588	1	1314015	C	T	0.95	0.0053	0.09	0.9
rs2291889	1	1335218	G	A	0.034	0.94	0.048	0.011
rs17160977	1	1341185	A	G	0.0053	0.99	0.011	0
rs35368272	1	1374436	C	T	0.024	0.95	0.049	0
rs1312568	1	1385211	A	G	0.14	0.71	0.29	0
rs1240732	1	1404809	A	G	0.083	0.83	0.17	0
rs819980	1	1425700	T	C	0.091	0.82	0.17	0.0053
rs6690515	1	1447325	G	A	0.11	0.78	0.21	0.011
rs12032637	1	1465382	A	G	0.04	0.93	0.069	0.0053
rs3118505	1	1472047	C	T	0.075	0.86	0.13	0.011
rs7517401	1	1483010	G	A	0.36	0.42	0.45	0.13
rs2031709	1	1485984	C	A	0.024	0.96	0.026	0.011
rs7531530	1	1489670	C	T	0.31	0.49	0.41	0.1
rs9439468	1	1499298	A	G	0.36	0.42	0.45	0.14
rs6603793	1	1505255	C	T	0.36	0.41	0.45	0.14
rs7519837	1	1510801	C	T	0.33	0.46	0.42	0.12
rs6604983	1	1521595	A	G	0.12	0.78	0.21	0.011
rs10157140	1	1527083	T	C	0.5	0.25	0.5	0.25
rs11552172	1	1534614	T	C	0.24	0.58	0.37	0.053
rs4648782	1	1542186	G	A	0.0053	0.99	0	0.0053
rs28464684	1	1566160	T	C	0.97	0.011	0.048	0.94
rs6699975	1	1603434	G	T	0.52	0.22	0.52	0.26
rs28707307	1	1610809	A	G	0	1	0	0
rs7520934	1	1615348	A	C	0.44	0.28	0.57	0.16
rs4648793	1	1671782	C	T	0.57	0.22	0.41	0.37
rs7407	1	1684472	C	T	0.46	0.29	0.49	0.22
rs2235537	1	1689762	T	C	0.49	0.27	0.49	0.25
rs7531583	1	1706160	A	G	0.76	0.064	0.36	0.58
rs10907194	1	1712230	C	T	0.31	0.49	0.4	0.11
rs742359	1	1715011	C	A	0.32	0.48	0.41	0.11
rs2272908	1	1721479	C	T	0.45	0.31	0.48	0.2
rs9970652	1	1725626	C	T	0.19	0.66	0.29	0.048
rs16825334	1	1740403	A	G	0	1	0	0
rs2180311	1	1748734	T	C	0.45	0.31	0.48	0.21
rs9786942	1	1759213	A	G	0.45	0.3	0.49	0.21
rs7553640	1	1762014	T	C	0.94	0.011	0.095	0.89
rs11260622	1	1775175	A	G	0.96	0.011	0.069	0.92
rs6681938	1	1781220	T	C	0.32	0.48	0.4	0.12
rs7511905	1	1793786	A	C	0.95	0	0.098	0.9
rs16824508	1	1799191	G	A	0.011	0.99	0	0.011
rs7525092	1	1810090	C	T	0.31	0.49	0.41	0.1
rs6603803	1	1812688	A	G	0.45	0.31	0.48	0.21
rs16824526	1	1818129	A	C	0.19	0.66	0.29	0.048
rs6688000	1	1823922	A	G	0.95	0	0.096	0.9
rs941531	1	1832357	G	A	0.31	0.48	0.42	0.1
rs2377037	1	1838516	C	A	0.31	0.47	0.43	0.097
rs28659907	1	1841815	T	G	0.0027	0.99	0.0053	0
rs2748986	1	1847856	G	T	0.49	0.26	0.51	0.24
rs1884454	1	1853288	G	T	0.34	0.44	0.45	0.11
rs2748984	1	1859296	T	C	0.44	0.32	0.49	0.2
rs2803316	1	1865298	A	G	0.48	0.26	0.52	0.22
rs28658236	1	1868485	G	A	0.24	0.58	0.35	0.065
rs2803329	1	1874581	A	G	0.79	0.037	0.34	0.62
rs4648737	1	1881019	T	G	0.032	0.94	0.064	0
rs2803291	1	1892325	T	C	0.83	0.021	0.29	0.69
rs28523363	1	1897469	A	G	0.28	0.53	0.39	0.08
rs13303201	1	1903712	C	A	0.35	0.44	0.41	0.15
rs4648745	1	1914265	T	C	0.35	0.44	0.42	0.14
rs6661597	1	1926087	T	C	0.41	0.32	0.53	0.15
rs28550169	1	1939826	C	T	0.14	0.74	0.23	0.027
rs3128318	1	1952782	C	A	0.87	0.011	0.24	0.75
rs3121822	1	1972462	T	C	0.069	0.87	0.13	0.0053
rs3128317	1	1979724	C	A	0.26	0.54	0.4	0.059
rs28668690	1	1985705	G	A	0.011	0.99	0	0.011
rs2803294	1	1997150	G	A	0.19	0.67	0.3	0.037
rs2678939	1	2000592	C	A	0.19	0.66	0.32	0.027
rs2254669	1	2006108	A	G	0.34	0.4	0.52	0.086
rs28847605	1	2010066	C	T	0.0053	0.99	0	0.0053
rs2678947	1	2015969	A	C	0.32	0.42	0.51	0.065
rs6694101	1	2020489	C	T	0.33	0.41	0.52	0.065
rs2459994	1	2024064	C	T	0.15	0.71	0.28	0.011
rs884080	1	2026749	A	G	0.46	0.26	0.56	0.18
rs12410859	1	2038732	C	T	0.24	0.57	0.38	0.053
rs925905	1	2044037	T	C	0.61	0.15	0.48	0.37
rs3128337	1	2045882	A	G	0.6	0.16	0.48	0.36
rs3107151	1	2051513	T	G	0.6	0.17	0.46	0.37
rs3128291	1	2058023	A	G	0.83	0.032	0.27	0.7
rs7531342	1	2063582	G	A	0	1	0	0
rs16824860	1	2069817	G	T	0	1	0	0
rs385039	1	2077409	A	G	0.25	0.56	0.39	0.053
rs262641	1	2104981	A	G	0.25	0.55	0.39	0.054
rs2460001	1	2111030	T	C	0.39	0.35	0.52	0.13
rs16824907	1	2123535	G	A	0.0053	0.99	0	0.0053
rs6665593	1	2140261	G	A	0.13	0.76	0.22	0.027
rs7512482	1	2146966	T	C	0.18	0.67	0.29	0.037
rs2460000	1	2156362	A	G	0.66	0.11	0.45	0.44
rs263533	1	2163568	C	T	0.41	0.36	0.47	0.17
rs10910032	1	2169079	C	T	0.12	0.76	0.24	0.0055
rs263526	1	2173504	T	C	0.37	0.4	0.47	0.14
rs16824947	1	2185886	C	T	0	1	0	0
rs10797417	1	2192433	A	G	0.045	0.91	0.09	0
rs7547453	1	2195117	C	T	0.37	0.41	0.45	0.14
rs11588312	1	2199057	C	T	0.08	0.84	0.15	0.0053
rs7553178	1	2204755	G	A	0.7	0.086	0.43	0.48
rs10910047	1	2211849	A	G	0.6	0.19	0.42	0.39
rs12119470	1	2218100	C	T	0.12	0.79	0.19	0.027
rs903919	1	2222583	T	C	0.87	0.0053	0.24	0.75
rs884940	1	2223866	C	T	0.43	0.32	0.49	0.18
rs12064035	1	2230083	C	T	0.011	0.99	0	0.011
rs2279702	1	2234632	G	A	0.21	0.65	0.3	0.059
rs2173049	1	2240006	T	C	0.86	0.016	0.24	0.74
rs2843157	1	2240383	C	T	0.11	0.8	0.18	0.021
rs2643902	1	2245439	T	C	0.78	0.043	0.36	0.6
rs2645077	1	2249236	G	A	0.84	0.037	0.25	0.72
rs12080256	1	2251357	C	A	0.24	0.57	0.39	0.043
rs2643893	1	2257727	C	T	0.65	0.12	0.45	0.43
rs903904	1	2263888	C	T	0.25	0.59	0.34	0.08
rs2843143	1	2269948	C	T	0.2	0.63	0.34	0.037
rs4648829	1	2275138	C	T	0.36	0.41	0.46	0.13
rs2055204	1	2280661	G	A	0.49	0.24	0.54	0.22
rs2840528	1	2283896	A	G	0.41	0.37	0.44	0.19
rs2645082	1	2284003	T	C	0.76	0.069	0.33	0.6
rs3795272	1	2284195	T	C	0.36	0.4	0.48	0.12
rs2840531	1	2286408	C	T	0.13	0.76	0.21	0.032
rs903914	1	2289321	G	A	0.27	0.53	0.41	0.064
rs7545940	1	2299627	T	C	0.36	0.39	0.49	0.12
rs12031614	1	2306152	C	T	0.39	0.39	0.45	0.16
rs2843160	1	2309082	T	G	0.5	0.26	0.49	0.25
rs2643901	1	2314319	T	C	0.89	0.021	0.18	0.8
rs903903	1	2319428	A	G	0.5	0.27	0.46	0.27
rs4648633	1	2320702	T	C	0.22	0.61	0.33	0.058
rs1123571	1	2326009	G	A	0.38	0.36	0.51	0.13
rs3001336	1	2333031	G	A	0.91	0.0053	0.16	0.83
rs2494428	1	2339074	C	T	0.9	0.0053	0.19	0.81
rs12731309	1	2352146	C	T	0.19	0.68	0.27	0.053
rs35799953	1	2353869	G	T	0.33	0.44	0.46	0.097
rs12022929	1	2359981	G	T	0.056	0.89	0.1	0.0054
rs4648843	1	2366316	C	T	0.16	0.72	0.24	0.042
rs6659405	1	2373089	G	T	0.3	0.44	0.5	0.053
rs11581548	1	2379248	G	A	0.29	0.48	0.48	0.049
rs10797425	1	2383756	A	G	0.36	0.4	0.47	0.13
rs4648636	1	2394226	T	G	0.2	0.67	0.26	0.068
rs2477692	1	2397996	C	T	0.35	0.48	0.35	0.17
rs2494626	1	2404256	C	T	0.29	0.51	0.41	0.08
rs12049628	1	2409276	A	G	0.59	0.15	0.51	0.34
rs4995304	1	2414928	G	A	0.56	0.18	0.51	0.31
rs7512269	1	2418625	C	T	0.14	0.74	0.24	0.016
rs2477702	1	2424894	T	C	0.23	0.59	0.36	0.048
rs2477703	1	2425992	C	T	0.75	0.059	0.39	0.56
rs3814298	1	2434744	C	T	0.24	0.56	0.39	0.048
rs1107685	1	2439191	A	G	0.17	0.69	0.29	0.027
rs2985862	1	2452569	T	C	0.75	0.054	0.39	0.55
rs12406506	1	2464567	G	T	0.73	0.059	0.42	0.52
rs942824	1	2474205	T	C	0.5	0.26	0.49	0.25
rs2257763	1	2490898	C	A	0.5	0.25	0.5	0.25
rs2234167	1	2494330	G	A	0.11	0.79	0.2	0.011
rs11573998	1	2495673	T	C	0	1	0	0
rs2495365	1	2498027	A	G	0.49	0.29	0.44	0.27
rs4310388	1	2507415	G	T	0.41	0.35	0.47	0.18
rs734999	1	2513216	C	T	0.49	0.26	0.49	0.25
rs2296443	1	2522392	G	A	0.35	0.43	0.43	0.13
rs6424092	1	2532899	C	A	0.64	0.14	0.44	0.42
rs10910105	1	2538209	G	A	0.36	0.43	0.44	0.14
rs10752748	1	2544640	G	A	0.36	0.42	0.44	0.13
rs6684865	1	2546229	G	A	0.36	0.42	0.44	0.14
rs12117343	1	2551785	C	T	0.18	0.67	0.29	0.038
rs12748729	1	2558740	C	T	0.65	0.13	0.44	0.42
rs6698817	1	2564183	T	C	0.64	0.13	0.44	0.42
rs6424062	1	2694496	G	A	0.46	0.31	0.47	0.22
rs4648499	1	2699649	A	C	0.81	0.053	0.28	0.67
rs4648356	1	2709164	C	A	0.35	0.42	0.44	0.13
rs10909851	1	2714157	T	C	0.089	0.84	0.15	0.016
rs897623	1	2721576	A	G	0.81	0.053	0.28	0.67
rs10909880	1	2727804	C	T	0.46	0.29	0.49	0.22
rs10909890	1	2733587	G	A	0.04	0.93	0.059	0.011
rs6665757	1	2739933	C	T	0.0053	0.99	0	0.0053
rs4609377	1	2745883	C	T	0.5	0.24	0.52	0.24
rs4648482	1	2749921	T	C	0.29	0.5	0.42	0.081
rs4648384	1	2756621	C	A	0.45	0.31	0.49	0.2
rs1840738	1	2761530	T	C	0.38	0.39	0.47	0.14
rs4648519	1	2767703	C	T	1	0	0	1
rs12409348	1	2779043	T	C	0.62	0.13	0.49	0.38
rs10910019	1	2789108	T	C	0.49	0.26	0.49	0.25
rs10909793	1	2794551	G	T	0.55	0.2	0.51	0.3
rs10797342	1	2797856	C	T	0.56	0.19	0.5	0.31
rs2045333	1	2801459	C	T	0.12	0.77	0.21	0.021
rs3100865	1	2806107	T	G	0.3	0.47	0.46	0.074
rs1456466	1	2811988	T	C	0.16	0.7	0.28	0.021
rs2842910	1	2817421	T	C	0.15	0.71	0.28	0.016
rs12035436	1	2823459	G	T	0.2	0.63	0.33	0.038
rs880725	1	2824989	A	G	0.23	0.58	0.38	0.043
rs1869970	1	2829551	A	G	0.23	0.58	0.38	0.038
rs7340016	1	2833332	A	G	0.22	0.6	0.35	0.042
rs2045331	1	2842270	G	A	0.27	0.53	0.4	0.069
rs2606411	1	2847488	T	C	0.51	0.22	0.55	0.23
rs10797368	1	2852707	C	T	0.024	0.96	0.026	0.011
rs16823228	1	2853759	A	G	0.35	0.43	0.45	0.13
rs7539511	1	2862320	G	T	0.35	0.42	0.45	0.13
rs7541664	1	2865901	C	T	0.019	0.97	0.016	0.011
rs2606418	1	2870850	A	G	0.3	0.48	0.44	0.08
rs10909845	1	2876525	T	C	0.72	0.069	0.43	0.5
rs2485944	1	2883858	C	T	0.18	0.66	0.32	0.016
rs2485945	1	2883932	T	C	0.18	0.66	0.32	0.021
rs12044030	1	2889577	C	T	0.81	0.016	0.35	0.63
rs12046158	1	2891713	C	T	0.68	0.1	0.44	0.46
rs35490531	1	2897876	G	A	0.16	0.7	0.27	0.022
rs11807605	1	2903380	G	A	0.0053	0.99	0	0.0053
rs4489496	1	2909170	G	A	0	1	0	0
rs12023273	1	2915334	T	C	0.12	0.77	0.21	0.016
rs12022429	1	2919942	G	A	0.12	0.77	0.21	0.016
rs12562637	1	2924666	C	T	0.011	0.98	0.011	0.0053
rs4486390	1	2931440	C	T	0.13	0.77	0.2	0.027
rs16823374	1	2937312	C	A	0.011	0.99	0	0.011
rs4576609	1	2938265	C	T	0.19	0.67	0.28	0.053
rs2142569	1	2944527	G	A	0.36	0.41	0.46	0.13
rs10489589	1	2951244	T	C	0.18	0.68	0.28	0.042
rs28546253	1	2963933	A	G	0	1	0	0
rs2280986	1	2976941	G	A	0.011	0.99	0	0.011
rs2297828	1	2983963	G	A	0.32	0.45	0.44	0.1
rs1572656	1	2989543	T	G	0.21	0.64	0.31	0.056
rs2817168	1	3013690	A	G	0.42	0.32	0.52	0.16
rs12740402	1	3019520	C	A	0.13	0.77	0.21	0.027
rs2993501	1	3025986	A	C	0.51	0.24	0.49	0.27
rs2993503	1	3028987	A	G	0.39	0.36	0.5	0.14
rs6690373	1	3035227	A	G	0.1	0.8	0.19	0.0053
rs876740	1	3037613	C	T	0.4	0.34	0.51	0.15
rs10909883	1	3050497	A	G	0.064	0.88	0.12	0.0053
rs2817185	1	3062361	A	G	0.27	0.52	0.43	0.059
rs731031	1	3072692	T	C	0.23	0.59	0.36	0.053
rs2742673	1	3080019	G	T	0.51	0.22	0.55	0.24
rs7518255	1	3086464	G	A	0.28	0.54	0.37	0.096
rs35599586	1	3090991	T	C	0.053	0.89	0.11	0
rs2651927	1	3101762	A	C	0.27	0.51	0.44	0.054
rs10752733	1	3104630	A	G	0.87	0.037	0.19	0.77
rs10737190	1	3108496	G	A	0.9	0.026	0.15	0.83
rs7539775	1	3109151	G	A	0.71	0.059	0.45	0.49
rs10909895	1	3113680	T	C	0.18	0.66	0.31	0.027
rs4308918	1	3119729	G	A	0.11	0.8	0.17	0.021
rs7527157	1	3124308	T	C	0.0027	0.99	0.0053	0
rs10492941	1	3127137	C	A	0.1	0.81	0.16	0.021
rs2817146	1	3133439	C	T	0.11	0.79	0.19	0.021
rs2651906	1	3135175	C	T	0.013	0.98	0.016	0.0053
rs10909903	1	3141461	C	T	0.086	0.83	0.16	0.0053
rs6424069	1	3147030	T	C	0.21	0.62	0.33	0.048
rs16823599	1	3157425	G	A	0.026	0.96	0.032	0.011
rs2455118	1	3162209	A	G	0.14	0.75	0.2	0.043
rs7539489	1	3169088	G	A	0.56	0.19	0.49	0.31
rs4648464	1	3171929	G	A	0.56	0.19	0.5	0.31
rs3002685	1	3177480	A	G	0.16	0.69	0.29	0.021
rs2455119	1	3184855	G	T	0.18	0.68	0.29	0.032
rs2455130	1	3191738	A	G	0.13	0.76	0.23	0.011
rs10492940	1	3197747	C	A	0.14	0.73	0.26	0.011
rs12562988	1	3199634	G	A	0.011	0.98	0.011	0.0054
rs12068687	1	3203121	G	T	0.013	0.98	0.016	0.0053
rs10909918	1	3208375	A	G	0.49	0.3	0.42	0.28
rs1553291	1	3209923	A	G	0.69	0.1	0.41	0.49
rs4648377	1	3211458	A	C	0.77	0.048	0.36	0.6
rs2455144	1	3214732	A	G	0.54	0.24	0.45	0.31
rs2455135	1	3219901	A	G	0.74	0.069	0.37	0.56
rs12409345	1	3228915	T	C	0.18	0.66	0.3	0.032
rs2500271	1	3241829	A	G	0.37	0.4	0.47	0.13
rs10909930	1	3243017	G	T	0.16	0.72	0.23	0.042
rs2483274	1	3248098	A	G	0.53	0.24	0.48	0.29
rs7552331	1	3253941	G	A	0.29	0.5	0.42	0.075
rs882430	1	3259113	G	A	0.34	0.42	0.48	0.097
rs2483289	1	3264190	A	C	0.7	0.085	0.44	0.48
rs2483256	1	3269828	A	G	0.32	0.47	0.41	0.12
rs2500286	1	3276138	A	G	0.18	0.67	0.29	0.037
rs17399569	1	3278959	C	T	0.043	0.92	0.076	0.0054
rs4648485	1	3283528	G	A	0.45	0.3	0.51	0.2
rs12135987	1	3289524	G	A	0.35	0.42	0.45	0.12
rs1538693	1	3294972	G	A	0.7	0.11	0.38	0.51
rs868689	1	3301130	T	G	0.74	0.082	0.35	0.57
rs17399998	1	3305016	C	T	0.23	0.62	0.31	0.074
rs871822	1	3312914	T	G	0.3	0.48	0.45	0.075
rs6424074	1	3317780	A	G	0.32	0.48	0.39	0.13
rs2493304	1	3323477	A	G	0.094	0.82	0.18	0.0053
rs2493292	1	3328659	C	T	0.17	0.69	0.29	0.027
rs2483230	1	3334892	A	G	0.85	0.037	0.22	0.74
rs1984069	1	3336200	C	T	0.76	0.059	0.37	0.57
rs870171	1	3342804	G	T	0.28	0.51	0.42	0.064
rs2493272	1	3349513	T	C	0.22	0.6	0.36	0.037
rs2483250	1	3356405	A	C	0.91	0.011	0.17	0.82
rs12239794	1	3359687	G	A	0	1	0	0
rs2263010	1	3364737	T	C	0.92	0.011	0.14	0.85
rs2487670	1	3368143	G	A	0.16	0.7	0.27	0.026
rs12047741	1	3383286	G	A	0.074	0.86	0.13	0.011
rs2185639	1	3389727	C	T	0.86	0.011	0.26	0.73
rs10797395	1	3395039	G	A	0.86	0.011	0.27	0.72
rs12124659	1	3400725	C	T	0.89	0.011	0.19	0.8
rs2821039	1	3407007	G	A	0.11	0.8	0.17	0.026
rs4648507	1	3417960	G	A	0.74	0.059	0.41	0.53
rs947344	1	3423467	C	T	0.16	0.69	0.29	0.017
rs11585362	1	3428608	G	A	0.15	0.71	0.28	0.016
rs2820995	1	3434517	A	G	0.99	0.011	0.0053	0.98
rs4648392	1	3446813	G	A	0.027	0.95	0.054	0
rs10797400	1	3450637	C	A	0.34	0.42	0.48	0.096
rs2794323	1	3450985	T	C	0.094	0.82	0.18	0.0054
rs12119711	1	3451005	C	T	0.33	0.48	0.39	0.14
rs947347	1	3457295	A	G	0.091	0.82	0.17	0.0053
rs6685801	1	3464451	T	C	0.086	0.83	0.16	0.0054
rs2821063	1	3474626	G	A	0.28	0.5	0.43	0.065
rs10909969	1	3480149	C	T	0.28	0.5	0.44	0.059
rs947354	1	3487126	C	T	0.11	0.79	0.19	0.021
rs2821054	1	3493850	G	T	0.71	0.12	0.34	0.54
rs2794341	1	3495981	T	C	0.87	0.026	0.21	0.77
rs10909979	1	3506087	C	T	0.21	0.63	0.32	0.048
rs12569078	1	3511566	C	T	0	1	0	0
rs4648528	1	3517279	C	T	0.84	0.032	0.26	0.71
rs35701577	1	3522561	T	C	0.24	0.57	0.37	0.053
rs35761570	1	3528920	T	C	0.25	0.56	0.4	0.048
rs10909990	1	3539481	A	G	0.83	0.043	0.26	0.7
rs1128474	1	3545612	A	G	0.25	0.52	0.45	0.021
rs10910000	1	3561258	G	A	0.008	0.99	0.0053	0.0053
rs2251098	1	3566706	G	A	0.91	0.0053	0.16	0.84
rs2181484	1	3572774	A	G	0.92	0.0053	0.16	0.84
rs2368544	1	3574756	T	C	0.16	0.7	0.29	0.016
rs10752740	1	3580574	A	G	0.15	0.69	0.31	0
rs6657895	1	3586700	G	A	0.54	0.21	0.49	0.3
rs3765703	1	3592436	T	G	0.39	0.37	0.49	0.14
rs3765705	1	3597017	G	A	0.07	0.86	0.14	0
rs3765716	1	3601940	G	A	0.2	0.64	0.3	0.053
rs3765731	1	3611892	G	A	0.27	0.54	0.37	0.085
rs3765736	1	3616601	C	T	0.41	0.36	0.46	0.18
rs2368540	1	3625768	G	A	0.98	0	0.048	0.95
rs12731705	1	3637459	C	T	0.45	0.26	0.58	0.16
rs2296031	1	3643927	A	G	0.069	0.86	0.14	0
rs9662633	1	3649562	G	A	0.041	0.92	0.081	0
rs12117836	1	3657759	G	A	0.4	0.32	0.57	0.11
rs3737589	1	3662845	A	G	0.39	0.33	0.56	0.11
rs4648554	1	3668004	T	C	0.4	0.33	0.55	0.12
rs1181888	1	3671791	A	G	0.14	0.73	0.26	0.011
rs1181874	1	3682070	C	A	0.56	0.19	0.51	0.3
rs2275819	1	3689408	G	A	0.091	0.82	0.17	0.0054
rs34121825	1	3695900	C	T	0.078	0.85	0.14	0.0053
rs2298227	1	3701663	T	C	0.11	0.81	0.17	0.022
rs7513053	1	3709487	A	G	0.27	0.52	0.42	0.065
rs6667255	1	3711689	T	C	0.23	0.58	0.37	0.05
rs12403561	1	3717404	G	A	0.04	0.92	0.08	0
rs10909797	1	3720323	C	A	0.48	0.24	0.56	0.2
rs10752721	1	3726326	C	T	0.54	0.19	0.54	0.27
rs6702935	1	3732707	T	C	0.52	0.19	0.58	0.23
rs1936378	1	3738640	A	C	0.55	0.18	0.55	0.27
rs9424290	1	3742009	C	T	0.053	0.9	0.085	0.011
rs12759497	1	3742257	C	T	0.11	0.78	0.21	0.011
rs6663840	1	3743319	G	A	0.26	0.54	0.4	0.065
rs16824192	1	3748605	G	A	0.28	0.51	0.42	0.07
rs6683827	1	3754596	G	T	0.95	0	0.091	0.91
rs10797347	1	3759784	A	G	0.95	0	0.11	0.89
rs4648426	1	3773089	T	C	0.25	0.58	0.34	0.08
rs4400555	1	3779151	C	T	0.95	0.0053	0.086	0.91
rs12738235	1	3786245	G	A	0.11	0.81	0.17	0.027
rs36081432	1	3792310	C	T	0.078	0.85	0.14	0.0053
rs12039666	1	3797964	C	T	0.011	0.99	0	0.011
rs7367066	1	3803755	T	C	0.67	0.1	0.45	0.45
rs12097125	1	3817605	C	T	0.16	0.68	0.3	0.011
rs11589102	1	3821782	G	A	0.31	0.49	0.4	0.11
rs10909830	1	3822703	C	T	0.3	0.46	0.47	0.065
rs35583447	1	3829614	A	G	0.71	0.11	0.37	0.52
rs34283457	1	3835789	A	G	0.26	0.53	0.42	0.053
rs34835780	1	3842112	T	C	0.52	0.23	0.51	0.26
rs12724233	1	4002832	G	A	0.27	0.53	0.41	0.063
rs7548668	1	4006060	T	C	0.42	0.31	0.54	0.15
rs10799181	1	4009071	T	C	0.15	0.73	0.24	0.027
rs10915433	1	4014091	T	C	0.065	0.88	0.11	0.011
rs7522140	1	4017137	C	T	0.75	0.069	0.37	0.56
rs9426477	1	4023736	A	G	0.36	0.42	0.43	0.14
rs12031275	1	4026068	G	A	0.63	0.15	0.43	0.42
rs10915495	1	4029733	T	C	0.011	0.98	0.011	0.0053
rs11581573	1	4034246	A	G	0.67	0.13	0.4	0.47
rs11587331	1	4039896	C	T	0.57	0.21	0.42	0.36
rs11584108	1	4046629	G	A	0.12	0.78	0.2	0.022
rs10799236	1	4052956	A	G	0.096	0.81	0.18	0.0053
rs12135298	1	4057488	A	G	0.87	0.011	0.23	0.76
rs12045781	1	4061608	G	A	0.18	0.66	0.31	0.027
rs4654601	1	4077707	G	A	0.36	0.39	0.5	0.11
rs4311852	1	4085353	C	A	0.18	0.68	0.28	0.037
rs12068729	1	4091650	A	G	0.17	0.68	0.29	0.027
rs10915659	1	4092949	G	A	0.16	0.7	0.27	0.028
rs11806132	1	4105724	C	T	0.011	0.99	0	0.011
rs12749761	1	4111187	G	A	0.28	0.51	0.41	0.074
rs10915360	1	4117554	T	C	0.1	0.8	0.19	0.011
rs9792946	1	4119662	G	A	0.91	0.016	0.14	0.84
rs10799180	1	4122464	T	C	0.86	0.043	0.19	0.77
rs10753358	1	4128523	C	A	0.61	0.13	0.51	0.36
rs4130940	1	4130348	A	G	0.56	0.19	0.52	0.3
rs12093951	1	4132222	C	T	0.061	0.9	0.079	0.021
rs4436359	1	4140030	C	A	0.76	0.075	0.33	0.59
rs10915421	1	4145615	T	C	0.18	0.67	0.29	0.037
rs10915423	1	4146028	A	C	0.88	0.032	0.18	0.79
rs4481820	1	4152928	C	A	0.26	0.55	0.38	0.075
rs7523426	1	4160904	G	A	0.069	0.88	0.11	0.016
rs12073797	1	4165198	G	A	0.019	0.96	0.038	0
rs12077262	1	4170048	C	T	0.17	0.7	0.26	0.037
rs7548756	1	4170249	A	C	0.26	0.55	0.37	0.08
rs10915434	1	4174116	T	C	0.17	0.7	0.27	0.037
rs16840802	1	4177898	G	A	0.011	0.99	0	0.011
rs6426389	1	4186309	C	T	0.54	0.21	0.5	0.29
rs12409803	1	4193426	G	A	0.46	0.31	0.46	0.23
rs10915445	1	4197642	G	A	0.47	0.3	0.47	0.24
rs7542208	1	4202818	A	G	0.49	0.29	0.46	0.26
rs7539733	1	4208542	C	T	0.34	0.46	0.4	0.14
rs6683453	1	4210402	G	A	0.57	0.2	0.46	0.34
rs16840866	1	4212493	G	A	0.2	0.66	0.29	0.054
rs9988443	1	4216165	G	A	0.37	0.43	0.41	0.16
rs12123330	1	4227464	C	T	0.23	0.6	0.34	0.058
rs10915459	1	4230463	T	C	0.088	0.84	0.14	0.016
rs4233262	1	4236982	C	T	0.76	0.053	0.38	0.57
rs35837871	1	4248463	C	T	0.28	0.53	0.39	0.087
rs6667065	1	4260418	G	A	0.39	0.38	0.45	0.17
rs10158783	1	4263519	G	A	0.088	0.84	0.14	0.016
rs10915477	1	4276838	G	A	0.95	0.0053	0.08	0.91
rs10753374	1	4289045	A	G	0.77	0.07	0.32	0.61
rs10799218	1	4289899	T	C	0.71	0.1	0.37	0.53
rs7534558	1	4292038	C	T	0.43	0.33	0.47	0.19
rs12132422	1	4295304	A	G	0.29	0.49	0.43	0.08
rs12073856	1	4310961	G	A	0.011	0.99	0	0.011
rs1908490	1	4312205	C	T	0.48	0.3	0.43	0.27
rs964715	1	4316784	T	C	0.65	0.13	0.44	0.43
rs10799220	1	4323102	C	T	0.15	0.72	0.25	0.027
rs10915494	1	4328476	C	T	0.17	0.69	0.28	0.027
rs17407762	1	4330201	G	A	0.14	0.74	0.25	0.011
rs16838558	1	4343948	G	A	0	1	0	0
rs16838560	1	4351888	T	C	0.064	0.87	0.13	0
rs693734	1	4364226	C	T	0.66	0.096	0.49	0.41
rs351615	1	4370385	G	A	0.76	0.053	0.38	0.56
rs12073612	1	4370489	G	A	0.048	0.91	0.086	0.0054
rs10915509	1	4375859	A	C	0.17	0.69	0.28	0.032
rs12408012	1	4379687	A	G	0.12	0.77	0.22	0.0053
rs2171985	1	4381253	G	T	0.18	0.69	0.27	0.048
rs351606	1	4384056	C	T	0.15	0.73	0.24	0.027
rs579387	1	4395812	A	C	0.21	0.63	0.31	0.059
rs589585	1	4398015	T	C	0.13	0.76	0.21	0.026
rs16838750	1	4404344	C	T	0.085	0.85	0.14	0.016
rs12139755	1	4408075	G	T	0.077	0.87	0.11	0.021
rs600933	1	4409496	T	C	0.29	0.52	0.37	0.1
rs528291	1	4414045	A	G	0.2	0.63	0.32	0.043
rs349393	1	4419820	A	C	0.29	0.49	0.43	0.075
rs16838800	1	4422230	A	G	0.082	0.84	0.15	0.0053
rs6666204	1	4423272	C	T	0.08	0.85	0.14	0.011
rs75411	1	4425414	C	T	0.21	0.64	0.32	0.048
rs1845635	1	4441089	A	G	0.061	0.88	0.11	0.0053
rs349413	1	4444706	C	A	0.75	0.069	0.37	0.56
rs2199204	1	4450665	T	G	0.011	0.98	0.021	0
rs10915522	1	4456133	G	A	0.061	0.88	0.11	0.0053
rs349400	1	4462460	T	G	0.26	0.53	0.41	0.058
rs349401	1	4463585	T	G	0.17	0.68	0.29	0.027
rs12047204	1	4468747	C	T	0.022	0.97	0.022	0.011
rs10915528	1	4471374	T	C	0.082	0.85	0.14	0.011
rs12119213	1	4477622	A	G	0.086	0.84	0.15	0.011
rs4654432	1	4481215	C	T	0.5	0.26	0.48	0.26
rs2035010	1	4486522	G	A	0.15	0.73	0.24	0.032
rs10915535	1	4491460	G	T	0.2	0.67	0.28	0.058
rs12731060	1	4500436	C	T	0.54	0.2	0.52	0.28
rs780592	1	4507660	G	A	0.96	0.0053	0.074	0.92
rs12407583	1	4513894	A	G	0.081	0.86	0.12	0.022
rs666152	1	4518202	G	T	0.32	0.49	0.38	0.13
rs664520	1	4523357	C	T	0.71	0.096	0.39	0.51
rs10047182	1	4534321	G	A	0.12	0.76	0.23	0.011
rs12143782	1	4534350	C	T	0.18	0.68	0.28	0.042
rs7541288	1	4535148	C	T	0.17	0.69	0.28	0.032
rs11799990	1	4541390	A	C	0.043	0.92	0.074	0.0053
rs6656245	1	4543663	A	G	0.029	0.95	0.048	0.0053
rs350187	1	4549933	G	A	0.12	0.76	0.22	0.011
rs1878052	1	4552802	G	A	0.45	0.32	0.47	0.22
rs350193	1	4554214	C	T	0.14	0.75	0.23	0.021
rs609506	1	4558933	T	C	0.66	0.14	0.39	0.47
rs582598	1	4561962	C	A	0.15	0.72	0.27	0.016
rs10799237	1	4564007	G	A	0.46	0.3	0.48	0.22
rs10753382	1	4566053	A	C	0.41	0.38	0.43	0.19
rs1018306	1	4567165	G	A	0.47	0.29	0.49	0.22
rs780568	1	4569834	A	G	0.81	0.032	0.31	0.65
rs4654552	1	4570982	C	T	0.07	0.87	0.13	0.0053
rs518456	1	4582089	T	G	0.56	0.16	0.55	0.29
rs241238	1	4587519	A	G	0.45	0.25	0.59	0.16
rs241230	1	4592116	G	T	0.22	0.6	0.37	0.032
rs12080165	1	4596700	G	T	0.2	0.64	0.32	0.038
rs12726510	1	4598021	T	C	0.8	0.053	0.3	0.65
rs2411775	1	4603011	C	T	0.81	0.042	0.3	0.66
rs12092980	1	4606471	A	G	0.099	0.81	0.19	0.0053
rs16839257	1	4609024	C	T	0.098	0.82	0.16	0.016
rs241221	1	4609050	T	C	0.6	0.17	0.46	0.37
rs241248	1	4611241	G	A	0.51	0.27	0.44	0.29
rs4654556	1	4615331	T	C	0.1	0.8	0.2	0.0053
rs241264	1	4619038	C	T	0.84	0.043	0.22	0.73
rs977271	1	4625696	C	T	0.094	0.82	0.17	0.011
rs241277	1	4629186	A	C	0.67	0.12	0.41	0.47
rs1541318	1	4634978	A	G	0.43	0.32	0.52	0.17
rs1024139	1	4640902	T	C	0.17	0.69	0.26	0.042
rs532259	1	4646963	C	T	0.92	0.016	0.12	0.86
rs12079284	1	4651204	G	A	0.094	0.82	0.17	0.011
rs526695	1	4657049	T	C	0.89	0.021	0.17	0.81
rs12567277	1	4658538	C	T	0.37	0.41	0.44	0.15
rs537761	1	4662408	C	A	0.34	0.45	0.43	0.12
rs3896439	1	4668670	G	A	0.058	0.9	0.085	0.016
rs10489133	1	4673937	C	T	0.035	0.94	0.059	0.0053
rs4654574	1	4679731	T	C	0.12	0.75	0.25	0
rs1905304	1	4679951	C	A	0.43	0.32	0.5	0.18
rs12029673	1	4684090	A	G	0.21	0.61	0.35	0.037
rs875807	1	4685672	A	G	0.59	0.17	0.48	0.35
rs7527078	1	4690893	C	T	0.43	0.34	0.48	0.19
rs2071967	1	4696092	C	T	0.27	0.55	0.37	0.085
rs12122754	1	4698559	C	T	0.17	0.69	0.28	0.037
rs10915575	1	4701258	T	C	0.23	0.58	0.37	0.048
rs4654454	1	4708162	T	C	0.08	0.85	0.14	0.011
rs6702210	1	4712484	T	C	0.18	0.66	0.32	0.021
rs900501	1	4717340	T	C	0.1	0.81	0.18	0.011
rs12083131	1	4723818	G	A	0.2	0.65	0.31	0.043
rs17421247	1	4724957	C	T	0.31	0.46	0.45	0.086
rs11588149	1	4725496	C	T	0.072	0.86	0.13	0.0053
rs12567266	1	4726454	T	C	0.79	0.053	0.32	0.63
rs6663166	1	4727243	A	G	0.94	0.011	0.11	0.88
rs11587129	1	4731928	G	A	0.26	0.54	0.39	0.069
rs4654455	1	4733355	T	C	0.29	0.49	0.44	0.07
rs13376219	1	4735056	G	A	0.088	0.84	0.14	0.016
rs16839451	1	4737693	G	A	0.2	0.64	0.32	0.043
rs2071990	1	4738058	C	T	0.048	0.91	0.075	0.011
rs10915587	1	4746636	C	T	0.6	0.15	0.49	0.35
rs12402150	1	4750267	C	A	0.035	0.93	0.07	0
rs7518469	1	4756276	G	T	0.066	0.88	0.1	0.016
rs6686733	1	4763189	T	C	0.13	0.75	0.24	0.011
rs6688423	1	4768540	T	C	0.49	0.27	0.47	0.26
rs242058	1	4774438	T	C	0.75	0.059	0.38	0.56
rs3820252	1	4784556	C	T	0.021	0.96	0.043	0
rs3766964	1	4792184	T	C	0.32	0.45	0.46	0.096
rs3753702	1	4799200	C	T	0.16	0.71	0.26	0.032
rs409048	1	4805674	T	C	0.41	0.37	0.44	0.19
rs368808	1	4806381	A	G	0.7	0.091	0.42	0.49
rs428001	1	4814400	G	A	0.39	0.38	0.46	0.16
rs3766969	1	4814751	G	A	0.1	0.81	0.18	0.016
rs523141	1	4819667	G	A	0.74	0.07	0.37	0.56
rs12066439	1	4824311	C	T	0.23	0.62	0.29	0.085
rs426095	1	4828063	G	A	0.39	0.39	0.44	0.17
rs9426483	1	4830900	C	T	0.32	0.51	0.35	0.14
rs3766977	1	4833498	G	T	0.15	0.72	0.24	0.032
rs399377	1	4835375	T	C	0.79	0.048	0.32	0.63
rs41313428	1	4842736	G	A	0.008	0.99	0.0053	0.0053
rs2235438	1	4849384	T	C	0.64	0.14	0.44	0.43
rs2235443	1	4851303	A	G	0.07	0.87	0.12	0.011
rs17345273	1	4859488	G	A	0.11	0.8	0.18	0.022
rs10915613	1	4874505	G	A	0.84	0.021	0.27	0.71
rs2050010	1	4880917	C	A	0.016	0.97	0.021	0.0053
rs12026226	1	4887910	C	A	0.086	0.83	0.16	0.0053
rs2025377	1	4892026	G	A	0.46	0.27	0.53	0.19
rs12067247	1	4898381	A	C	0.095	0.82	0.17	0.011
rs11802841	1	4904133	G	A	0.029	0.96	0.026	0.016
rs6683849	1	4908901	A	G	0.62	0.16	0.44	0.4
rs7549868	1	4912726	A	G	0.016	0.97	0.032	0
rs6426440	1	4914910	C	A	0.64	0.13	0.46	0.41
rs1886112	1	4930181	T	C	0.65	0.13	0.43	0.43
rs10489138	1	4934067	C	T	0.061	0.89	0.1	0.011
rs753447	1	4939101	C	T	0.32	0.46	0.43	0.11
rs1544062	1	4951789	A	C	0.8	0.042	0.32	0.63
rs6678459	1	4968528	C	T	0.25	0.56	0.37	0.07
rs10915668	1	4973301	C	T	0.43	0.32	0.5	0.18
rs10157835	1	4975565	A	G	0.25	0.57	0.37	0.063
rs942245	1	4981503	A	G	0.49	0.29	0.45	0.26
rs2093763	1	4985137	G	A	0.086	0.83	0.16	0.0053
rs11584727	1	4988262	G	A	0.26	0.57	0.34	0.09
rs2898853	1	4992204	T	C	0.28	0.51	0.41	0.075
rs10915683	1	4996185	A	G	0.47	0.28	0.5	0.22
rs12040043	1	4996772	G	A	0.23	0.59	0.36	0.048
rs9286971	1	5003504	G	A	0.6	0.17	0.46	0.37
rs12411011	1	5011310	G	A	0.08	0.85	0.14	0.011
rs6656223	1	5015844	G	A	0.68	0.1	0.44	0.46
rs10799145	1	5021200	T	G	0.52	0.24	0.49	0.27
rs6702660	1	5023430	A	G	0.72	0.074	0.4	0.52
rs3101219	1	5025060	T	C	0.035	0.93	0.07	0
rs10799149	1	5031379	G	A	0.45	0.29	0.52	0.19
rs12757902	1	5036234	G	A	0.16	0.7	0.27	0.027
rs7365286	1	5047163	C	T	0.34	0.43	0.45	0.12
rs6683624	1	5051710	C	T	0.19	0.65	0.31	0.037
rs1466363	1	5057734	T	C	0.013	0.97	0.027	0
rs9662885	1	5066205	G	T	0.16	0.72	0.24	0.043
rs1870516	1	5072295	C	T	0.3	0.49	0.41	0.096
rs10799152	1	5073658	A	C	0.28	0.5	0.45	0.053
rs2334259	1	5082020	A	G	0.24	0.58	0.35	0.065
rs1459765	1	5088062	C	T	0.17	0.69	0.28	0.032
rs1459761	1	5100691	A	G	0.28	0.52	0.4	0.079
rs10915324	1	5103621	A	G	0.25	0.57	0.36	0.07
rs10915329	1	5114102	C	T	0.41	0.37	0.45	0.19
rs1563792	1	5124859	G	A	0.7	0.13	0.35	0.52
rs12059181	1	5131110	C	T	0.011	0.98	0.011	0.0053
rs3128687	1	5141293	G	T	0.56	0.19	0.5	0.31
rs10915341	1	5142552	T	G	0.32	0.47	0.42	0.11
rs3101213	1	5150766	A	G	0.78	0.059	0.33	0.61
rs3101225	1	5156245	A	C	0.12	0.78	0.21	0.011
rs2242157	1	5160662	G	T	0.53	0.23	0.48	0.29
rs7513590	1	5170712	A	G	0.075	0.85	0.14	0.0054
rs34160783	1	5179954	G	T	0.082	0.85	0.13	0.016
rs6674378	1	5186247	T	G	0.17	0.7	0.26	0.037
rs12083573	1	5190166	A	G	0.13	0.76	0.22	0.016
rs10492925	1	5195371	T	C	0.2	0.62	0.36	0.027
rs16840051	1	5198789	C	T	0.47	0.28	0.51	0.21
rs12401618	1	5200875	C	A	0.088	0.83	0.16	0.011
rs9439508	1	5204884	A	G	0.11	0.78	0.2	0.011
rs10753353	1	5211134	T	C	0.76	0.064	0.36	0.58
rs12027352	1	5211338	C	T	0.3	0.49	0.43	0.085
rs10799174	1	5217644	G	A	0.29	0.49	0.44	0.075
rs6690311	1	5226688	A	G	0.75	0.059	0.39	0.55
rs9286977	1	5233284	C	A	0.19	0.65	0.31	0.038
rs6698702	1	5236110	C	T	0.064	0.88	0.11	0.011
rs17366838	1	5246626	G	T	0.22	0.59	0.37	0.042
rs17375504	1	5251569	G	T	0.22	0.6	0.37	0.038
rs2722781	1	5257229	C	T	0.26	0.57	0.35	0.08
rs2679218	1	5262901	T	C	0.37	0.4	0.46	0.14
rs6603821	1	5267850	G	A	0.46	0.3	0.47	0.22
rs16840183	1	5280502	T	G	0.053	0.9	0.095	0.0053
rs938962	1	5283942	C	T	0.4	0.37	0.44	0.18
rs4259664	1	5287108	T	G	0.23	0.57	0.39	0.038
rs2353169	1	5296844	T	C	0.46	0.32	0.44	0.24
rs521430	1	5307076	C	T	0.43	0.34	0.47	0.2
rs7534404	1	5309255	G	A	0.31	0.48	0.43	0.09
rs12135834	1	5309667	C	T	0.46	0.32	0.44	0.23
rs4465222	1	5310258	T	C	0.87	0.026	0.2	0.77
rs670971	1	5312308	G	A	0.22	0.61	0.33	0.058
rs6703948	1	5313445	C	A	0.21	0.65	0.28	0.07
rs632798	1	5320534	A	G	0.8	0.037	0.32	0.65
rs630153	1	5321139	G	A	0.39	0.38	0.47	0.15
rs12139398	1	5325724	G	T	0.32	0.46	0.44	0.1
rs579467	1	5329865	T	C	0.69	0.086	0.45	0.47
rs584938	1	5334079	A	C	0.27	0.52	0.41	0.07
rs4847576	1	5335599	T	C	0.061	0.88	0.12	0
rs12141954	1	5342295	A	G	0.42	0.31	0.54	0.15
rs557477	1	5346474	T	G	0.43	0.35	0.44	0.21
rs665471	1	5347457	C	T	0.59	0.16	0.52	0.33
rs10915406	1	5349616	G	A	0.26	0.56	0.36	0.082
rs912988	1	5354844	C	T	0.42	0.35	0.47	0.18
rs11579000	1	5362345	A	G	0.12	0.77	0.22	0.0053
rs9439527	1	5369798	T	C	0.56	0.19	0.51	0.3
rs9439564	1	5376086	T	C	0.47	0.26	0.56	0.19
rs1570964	1	5384158	A	G	0.52	0.21	0.53	0.26
rs11576325	1	5390472	C	T	0.095	0.82	0.17	0.011
rs4990689	1	5396750	A	G	0.35	0.41	0.47	0.12
rs4129058	1	5410542	C	T	0.64	0.13	0.45	0.41
rs11811497	1	5415124	A	G	0.077	0.85	0.15	0
rs7525683	1	5421797	A	G	0.077	0.85	0.15	0
rs11578764	1	5464296	A	G	0.048	0.9	0.095	0
rs12029480	1	5465673	C	T	0.23	0.6	0.34	0.063
rs7418357	1	5471517	G	A	0.29	0.51	0.41	0.086
rs6603835	1	5475663	C	A	0.63	0.16	0.42	0.42
rs11260657	1	5482386	G	A	0.15	0.73	0.25	0.021
rs11804751	1	5497133	C	T	0.011	0.99	0	0.011
rs10907214	1	5504553	G	A	0.31	0.52	0.34	0.14
rs11260694	1	5514194	C	T	0.4	0.37	0.47	0.16
rs7515412	1	5520607	C	T	0.086	0.84	0.14	0.016
rs7536506	1	5528517	A	G	0.46	0.29	0.51	0.2
rs7526318	1	5534570	C	T	0.96	0.0054	0.076	0.92
rs1004125	1	5540807	A	C	0.92	0.011	0.14	0.85
rs12030717	1	5549118	C	T	0.13	0.75	0.23	0.016
rs2071957	1	5555529	T	C	0.84	0.016	0.28	0.71
rs9661310	1	5561412	G	A	0.1	0.81	0.17	0.016
rs916374	1	5565117	A	G	0.11	0.79	0.19	0.011
rs9660967	1	5581798	T	C	0.77	0.08	0.3	0.62
rs959873	1	5586430	G	T	0.78	0.074	0.3	0.63
rs10737109	1	5592422	G	A	0.85	0.032	0.23	0.74
rs1418630	1	5597755	C	T	0.09	0.84	0.15	0.016
rs1418632	1	5612956	C	T	0.44	0.31	0.51	0.19
rs1935762	1	5616830	A	G	0.088	0.83	0.17	0.0053
rs11803192	1	5623683	T	C	0.087	0.83	0.16	0.0053
rs10127971	1	5628914	C	T	0	1	0	0
rs1775421	1	5641582	G	T	0.096	0.82	0.17	0.011
rs1818038	1	5642511	G	A	0.37	0.4	0.46	0.14
rs10907200	1	5646002	C	T	0.41	0.35	0.48	0.17
rs12139270	1	5658419	G	A	0.08	0.85	0.14	0.011
rs17028335	1	5664972	A	C	0	1	0	0
rs707582	1	5671786	A	G	0.49	0.26	0.51	0.23
rs770718	1	5674434	T	C	0.73	0.064	0.41	0.53
rs9439587	1	5679808	G	A	0.24	0.57	0.38	0.053
rs945322	1	5684301	A	C	0.078	0.84	0.16	0
rs4845793	1	5686915	A	G	0.71	0.075	0.43	0.49
rs17460221	1	5687879	T	C	0.16	0.71	0.26	0.026
rs17028491	1	5703552	G	A	0.22	0.58	0.39	0.027
rs709184	1	5709833	G	A	0.14	0.76	0.2	0.037
rs707589	1	5711647	T	C	0.33	0.42	0.5	0.08
rs707590	1	5712831	A	G	0.5	0.24	0.52	0.24
rs1763323	1	5718749	G	T	0.36	0.41	0.46	0.13
rs770721	1	5722405	G	A	0.2	0.65	0.3	0.054
rs10492948	1	5738500	G	A	0.064	0.88	0.12	0.0053
rs10492949	1	5744963	A	C	0.067	0.87	0.13	0
rs770705	1	5747184	T	G	0.37	0.43	0.41	0.16
rs1695617	1	5752806	C	T	0.16	0.72	0.23	0.048
rs2649071	1	5753350	G	A	0.75	0.043	0.41	0.55
rs7521197	1	5758772	T	C	0.082	0.84	0.16	0
rs770693	1	5765353	T	C	0.49	0.27	0.48	0.25
rs2649078	1	5767805	G	A	0.68	0.11	0.43	0.46
rs904534	1	5777457	T	C	0.6	0.16	0.48	0.36
rs2842258	1	5790498	A	G	0.33	0.41	0.52	0.065
rs2842257	1	5790655	A	G	0.47	0.25	0.56	0.19
rs2842256	1	5794578	T	C	0.46	0.29	0.49	0.22
rs2133496	1	5800904	G	A	0.3	0.47	0.48	0.058
rs1472486	1	5807304	C	T	0.032	0.94	0.053	0.0053
rs17429690	1	5814135	G	A	0.13	0.76	0.21	0.026
rs12064304	1	5823369	C	T	0.026	0.96	0.032	0.011
rs12076190	1	5829039	T	C	0.15	0.72	0.27	0.011
rs4129514	1	5831601	G	A	0.15	0.7	0.28	0.011
rs7413085	1	5846911	T	C	0.092	0.82	0.18	0
rs7412192	1	5853041	C	T	0.93	0.011	0.12	0.87
rs7416733	1	5859110	G	A	0.045	0.91	0.08	0.0053
rs28507073	1	5865275	T	C	0.048	0.9	0.096	0
rs6701947	1	5870534	A	G	0.7	0.11	0.38	0.51
rs1890190	1	5876249	G	T	0.68	0.15	0.32	0.52
rs9661839	1	5882279	C	T	0.12	0.77	0.22	0.011
rs1890191	1	5887140	C	T	0.66	0.13	0.43	0.44
rs11121039	1	5893451	T	C	0.74	0.097	0.33	0.57
rs1698976	1	5900795	C	T	0.38	0.36	0.51	0.13
rs1765720	1	5904983	T	C	0.79	0.038	0.34	0.62
rs1765719	1	5905929	G	T	0.68	0.097	0.44	0.46
rs548726	1	5913621	T	C	0.72	0.075	0.41	0.51
rs11121600	1	5921042	C	A	0.25	0.55	0.4	0.048
rs12121542	1	5921556	A	C	0.043	0.91	0.086	0
rs472651	1	5932517	C	T	0.17	0.68	0.29	0.026
rs1622955	1	5937091	T	C	0.92	0.011	0.13	0.86
rs12079601	1	5942747	A	G	0.63	0.13	0.49	0.39
rs11122097	1	5948946	C	T	0.18	0.65	0.33	0.021
rs12090534	1	5963815	G	A	0.016	0.98	0.011	0.011
rs12116997	1	5969245	G	A	0.037	0.94	0.053	0.011
rs962662	1	5978510	G	A	0.65	0.11	0.49	0.4
rs7549324	1	5982044	G	A	0.4	0.37	0.45	0.18
rs17432975	1	5987978	A	G	0.07	0.86	0.14	0
rs11576617	1	5993859	C	T	0.2	0.63	0.35	0.021
rs10492950	1	6006572	C	T	0.032	0.94	0.053	0.0053
rs7555293	1	6014444	T	C	0.2	0.63	0.35	0.023
rs875574	1	6027167	C	A	0.65	0.1	0.49	0.41
rs10779685	1	6039254	T	C	0.84	0.022	0.27	0.7
rs806111	1	6053630	T	G	0.34	0.41	0.5	0.091
rs1295100	1	6059229	T	G	0.34	0.41	0.51	0.082
rs12122312	1	6063821	C	T	0.17	0.68	0.29	0.027
rs546526	1	6070870	C	T	0.47	0.31	0.43	0.26
rs1295108	1	6077061	A	G	0.96	0	0.075	0.92
rs1295087	1	6100313	A	G	0.76	0.075	0.34	0.59
rs12047044	1	6112653	G	T	0.24	0.6	0.32	0.08
rs7550693	1	6118399	G	A	0.013	0.98	0.0053	0.011
rs4908752	1	6125084	G	T	0.24	0.59	0.33	0.075
rs3789544	1	6132444	A	G	0.24	0.59	0.33	0.08
rs12741018	1	6141454	G	A	0.74	0.064	0.4	0.53
rs3810990	1	6162645	C	T	0.11	0.81	0.16	0.026
rs2281303	1	6170353	C	T	0.12	0.75	0.25	0
rs2785581	1	6177898	A	G	0.59	0.15	0.52	0.33
rs2843494	1	6183926	T	C	0.072	0.86	0.14	0
rs2250358	1	6196869	A	G	0.39	0.35	0.52	0.13
rs12067480	1	6205349	C	T	0.1	0.81	0.18	0.011
rs2311388	1	6212843	T	C	0.28	0.54	0.37	0.091
rs3827727	1	6219363	G	T	0.052	0.91	0.071	0.016
rs4908850	1	6226910	G	A	0.12	0.78	0.19	0.027
rs11121407	1	6233573	A	C	0.12	0.77	0.22	0.016
rs4908863	1	6247066	C	T	0.064	0.88	0.12	0.0053
rs11121449	1	6252443	C	T	0.071	0.87	0.11	0.016
rs3789524	1	6258794	A	G	0.29	0.5	0.43	0.07
rs4908864	1	6263354	C	T	0.3	0.47	0.45	0.081
rs4908865	1	6269340	A	G	0.061	0.88	0.11	0.0053
rs12071731	1	6276167	T	G	0.067	0.87	0.13	0
rs12408527	1	6305053	C	T	0.62	0.17	0.43	0.4
rs4908872	1	6318069	C	T	0.66	0.11	0.45	0.43
rs12063157	1	6325098	T	C	0.027	0.95	0.054	0
rs846103	1	6332669	T	C	0.98	0.0053	0.032	0.96
rs7550096	1	6338745	T	C	0	1	0	0
rs12404358	1	6345818	G	A	0.11	0.8	0.17	0.027
rs7547093	1	6362035	T	C	0.17	0.72	0.23	0.053
rs11121611	1	6367219	T	G	0.2	0.65	0.29	0.061
rs4908877	1	6373474	G	A	0.088	0.84	0.14	0.016
rs7555762	1	6380745	T	C	0.17	0.72	0.23	0.053
rs4908880	1	6387572	G	A	0.083	0.84	0.14	0.011
rs6680950	1	6399780	A	G	0.085	0.84	0.15	0.011
rs3827718	1	6411024	G	A	0.04	0.93	0.059	0.011
rs12076178	1	6417375	C	A	0.04	0.93	0.059	0.011
rs6660500	1	6422759	G	A	0.008	0.98	0.016	0
rs6683017	1	6428977	T	C	0.07	0.86	0.14	0
rs3789463	1	6447574	T	C	0.098	0.82	0.16	0.016
rs4582826	1	6461530	T	C	0.1	0.81	0.18	0.016
rs11485227	1	6474008	C	T	0.13	0.77	0.21	0.021
rs12078257	1	6481916	T	C	0.04	0.92	0.079	0
rs2986755	1	6523825	C	T	0.011	0.99	0	0.011
rs3748835	1	6535712	C	A	0.013	0.98	0.0053	0.011
rs1002966	1	6542330	T	C	0.04	0.92	0.08	0
rs2986742	1	6550376	T	C	0.12	0.77	0.21	0.016
rs4908554	1	6568387	T	C	0.6	0.17	0.47	0.36
rs13513	1	6585804	C	T	0.84	0.021	0.27	0.71
rs932112	1	6591937	T	C	0.83	0.032	0.27	0.7
rs3761927	1	6601773	T	C	0.84	0.022	0.27	0.71
rs10746502	1	6607199	T	C	0.84	0.032	0.26	0.7
rs10864625	1	6614230	G	A	0.16	0.71	0.26	0.027
rs12565181	1	6620545	G	A	0.16	0.71	0.27	0.022
rs12041318	1	6632951	T	C	0.11	0.79	0.2	0.011
rs731024	1	6644723	G	A	0.34	0.44	0.44	0.12
rs201171	1	6651093	G	A	0.16	0.71	0.26	0.032
rs7521134	1	6657240	C	T	0.31	0.48	0.42	0.1
rs6678681	1	6659872	A	G	0.67	0.09	0.48	0.43
rs481771	1	6666848	T	C	0.88	0.032	0.18	0.79
rs10779795	1	6677064	A	G	0.33	0.44	0.46	0.1
rs14057	1	6683240	G	A	0.37	0.4	0.46	0.14
rs11122109	1	6688358	G	A	0.33	0.45	0.44	0.11
rs6577583	1	6695802	A	G	0.68	0.096	0.45	0.45
rs200447	1	6702151	C	T	0.21	0.64	0.32	0.048
rs200458	1	6704635	A	G	0.9	0.011	0.18	0.81
rs6698073	1	6717672	C	T	0.35	0.43	0.45	0.12
rs6659873	1	6723806	T	G	0.34	0.43	0.46	0.11
rs2294528	1	6729749	G	A	0.34	0.45	0.42	0.13
rs34202439	1	6736843	C	T	0.056	0.9	0.09	0.011
rs156987	1	6750113	C	A	0.22	0.61	0.33	0.053
rs156984	1	6756002	C	A	0.23	0.61	0.32	0.064
rs277672	1	6771607	G	T	0.54	0.22	0.47	0.3
rs7542411	1	6778583	A	C	0.21	0.64	0.31	0.053
rs277681	1	6784592	A	C	0.21	0.64	0.31	0.053
rs11122122	1	6790946	A	G	0.59	0.19	0.46	0.36
rs2134318	1	6798102	C	T	0.5	0.25	0.49	0.26
rs277675	1	6808354	C	T	0.57	0.19	0.48	0.33
rs277665	1	6814758	C	T	0.46	0.32	0.44	0.24
rs656205	1	6822235	C	T	0.44	0.3	0.53	0.17
rs11122141	1	6828290	G	A	0.08	0.86	0.13	0.016
rs17029864	1	6863342	G	A	0.14	0.74	0.25	0.016
rs659459	1	6873932	T	C	0.27	0.51	0.43	0.059
rs45600641	1	6880652	A	C	0.027	0.95	0.054	0
rs35857766	1	6887658	A	G	0.053	0.89	0.11	0
rs17029940	1	6896995	A	G	0.053	0.89	0.11	0
rs12058103	1	6903599	A	G	0.27	0.52	0.43	0.053
rs17029968	1	6929259	A	G	0.053	0.89	0.11	0
rs7546903	1	6936272	G	A	0.71	0.1	0.39	0.51
rs2063313	1	6936375	A	G	0.16	0.7	0.28	0.016
rs3810982	1	6947717	C	T	0.14	0.74	0.24	0.016
rs1876848	1	6953675	G	A	0.14	0.73	0.24	0.021
rs2412221	1	6966581	A	G	0.0027	0.99	0.0053	0
rs11586867	1	6972393	C	T	0.54	0.22	0.48	0.3
rs12122806	1	6978623	T	C	0.093	0.83	0.16	0.011
rs867389	1	6985069	A	G	0.43	0.33	0.48	0.19
rs12043429	1	6995218	C	T	0.19	0.66	0.3	0.037
rs34030923	1	7001308	G	A	0.3	0.49	0.43	0.086
rs6688108	1	7007311	T	C	0.71	0.038	0.5	0.46
rs11120796	1	7014330	G	A	0.41	0.33	0.51	0.16
rs1567402	1	7020627	T	C	1	0	0	1
rs17030082	1	7029262	G	A	0.46	0.28	0.53	0.19
rs6679134	1	7035830	A	G	0.46	0.27	0.53	0.2
rs6698901	1	7041175	A	G	0.48	0.27	0.5	0.24
rs1317017	1	7048779	G	A	0.29	0.51	0.4	0.096
rs6681529	1	7052566	G	A	0.57	0.17	0.52	0.31
rs12128446	1	7054607	T	C	0.099	0.81	0.19	0.0053
rs12043302	1	7055024	C	T	0.14	0.76	0.21	0.032
rs7525119	1	7061430	C	T	0.26	0.55	0.38	0.07
rs6577399	1	7066660	T	C	0.56	0.18	0.52	0.3
rs17030152	1	7083719	T	C	0.29	0.51	0.4	0.09
rs11120820	1	7087739	G	A	0.2	0.65	0.29	0.053
rs11588846	1	7088261	A	G	0.35	0.43	0.45	0.12
rs4243823	1	7088855	G	A	0.47	0.29	0.47	0.24
rs4074964	1	7105079	A	G	0.24	0.59	0.34	0.07
rs6577409	1	7106963	A	G	0.65	0.12	0.45	0.42
rs4378229	1	7113412	T	C	0.67	0.11	0.44	0.45
rs4436414	1	7120915	G	A	0.38	0.41	0.42	0.17
rs7522545	1	7126671	T	C	0.61	0.16	0.45	0.39
rs11120831	1	7131192	A	G	0.31	0.48	0.43	0.096
rs9434824	1	7137637	A	G	0.76	0.054	0.37	0.58
rs1009113	1	7143807	A	G	0.9	0.016	0.16	0.82
rs7544611	1	7148455	C	T	0.26	0.55	0.38	0.07
rs2071918	1	7150577	C	T	0.13	0.75	0.23	0.016
rs10864275	1	7152038	A	G	0.051	0.9	0.09	0.0053
rs11120840	1	7156082	G	T	0.64	0.13	0.45	0.41
rs17349901	1	7164515	T	C	0.26	0.53	0.42	0.048
rs17349921	1	7170719	A	G	0.11	0.81	0.16	0.027
rs7532024	1	7179479	C	T	0.32	0.48	0.41	0.11
rs4908443	1	7179721	T	C	0.8	0.043	0.32	0.64
rs4460663	1	7186325	G	A	0.65	0.1	0.49	0.4
rs4908600	1	7196659	C	T	0.3	0.48	0.44	0.085
rs970973	1	7202190	T	C	0.61	0.15	0.49	0.36
rs1894647	1	7205950	C	T	0.056	0.89	0.1	0.0053
rs12751444	1	7208217	T	C	0.7	0.09	0.41	0.5
rs13376128	1	7214374	G	T	0.28	0.52	0.4	0.08
rs4908602	1	7220970	A	G	0.59	0.18	0.45	0.37
rs6577416	1	7231484	T	G	0.35	0.41	0.47	0.11
rs6680365	1	7236810	A	G	0.55	0.22	0.45	0.33
rs12735487	1	7245162	G	A	0.29	0.5	0.41	0.085
rs4908605	1	7245434	T	G	0.56	0.2	0.47	0.33
rs6659347	1	7254521	T	C	0.011	0.98	0.021	0
rs2097524	1	7261498	C	A	0.59	0.21	0.4	0.39
rs8179413	1	7267729	T	G	0.63	0.17	0.41	0.42
rs916393	1	7272250	T	C	0.61	0.2	0.38	0.42
rs12084272	1	7278837	A	G	0.0081	0.98	0.016	0
rs6702562	1	7297837	C	T	0.056	0.9	0.079	0.016
rs6577426	1	7306451	A	G	0.62	0.19	0.37	0.44
rs1476047	1	7312172	C	T	0.61	0.2	0.38	0.42
rs7549870	1	7316114	T	C	0.72	0.08	0.39	0.53
rs6698548	1	7317541	A	G	0.61	0.14	0.49	0.37
rs10864289	1	7318448	T	C	0.75	0.064	0.37	0.56
rs11120889	1	7324323	T	C	0.28	0.55	0.33	0.12
rs10864290	1	7326245	G	A	0.65	0.12	0.45	0.43
rs7539551	1	7338813	A	G	0.17	0.68	0.29	0.027
rs12409413	1	7342106	T	C	0.46	0.28	0.51	0.21
rs2001142	1	7348943	T	C	0.73	0.09	0.36	0.55
rs6577436	1	7355346	C	T	0.24	0.59	0.33	0.075
rs11120896	1	7361338	G	A	0.24	0.59	0.34	0.075
rs7530939	1	7369665	C	T	0.035	0.94	0.058	0.0058
rs12128469	1	7375258	C	T	0.3	0.49	0.43	0.08
rs12563394	1	7380747	A	G	0.29	0.51	0.4	0.086
rs12739426	1	7386456	C	A	0.3	0.49	0.43	0.086
rs1029322	1	7396032	C	T	0.078	0.86	0.13	0.011
rs705680	1	7402502	T	C	0.61	0.14	0.5	0.36
rs845246	1	7405293	C	T	0.44	0.33	0.46	0.21
rs4908625	1	7412961	G	A	0.17	0.68	0.3	0.016
rs705675	1	7419774	T	C	0.87	0.027	0.21	0.76
rs845270	1	7426875	T	C	0.73	0.07	0.4	0.53
rs12073404	1	7441962	G	A	0.011	0.99	0	0.011
rs845232	1	7448256	G	A	0.74	0.069	0.39	0.54
rs7535846	1	7471157	C	T	0.4	0.34	0.52	0.14
rs11120917	1	7478076	C	T	0.33	0.45	0.44	0.11
rs845259	1	7478924	C	T	0.9	0.022	0.16	0.82
rs6677745	1	7480054	C	A	0.15	0.71	0.28	0.011
rs12088178	1	7486317	T	C	0.39	0.39	0.44	0.17
rs9988557	1	7493231	A	G	0.42	0.33	0.5	0.17
rs1193224	1	7497407	G	A	0.33	0.47	0.41	0.13
rs12565108	1	7501060	C	T	0.043	0.92	0.074	0.0053
rs2796477	1	7507642	C	T	0.32	0.49	0.4	0.12
rs17030898	1	7518513	G	T	0.049	0.9	0.097	0
rs1725235	1	7520129	C	T	0.35	0.41	0.49	0.11
rs1149331	1	7528669	G	A	0.53	0.2	0.54	0.26
rs1149332	1	7528846	C	T	0.28	0.55	0.34	0.11
rs1149335	1	7530341	C	T	0.62	0.12	0.53	0.35
rs11805543	1	7534464	A	C	0.14	0.75	0.23	0.021
rs1149338	1	7536259	A	G	0.64	0.13	0.46	0.41
rs12039004	1	7537398	T	C	0.016	0.97	0.032	0
rs1193230	1	7551631	T	C	0.59	0.18	0.47	0.35
rs1725265	1	7558193	A	G	0.52	0.24	0.49	0.27
rs2462925	1	7563901	A	G	0.84	0.032	0.25	0.71
rs1193179	1	7569602	C	T	0.74	0.064	0.38	0.55
rs749958	1	7572262	T	C	0.51	0.24	0.52	0.25
rs6693468	1	7578333	G	A	0.6	0.15	0.5	0.35
rs2478267	1	7584814	T	G	0.61	0.13	0.51	0.36
rs1193167	1	7590448	G	A	0.6	0.14	0.52	0.35
rs2478266	1	7595233	G	A	0.74	0.059	0.39	0.55
rs6577449	1	7598094	C	T	0.059	0.89	0.11	0.0053
rs12407666	1	7600905	G	A	0.42	0.33	0.5	0.17
rs4908650	1	7607505	G	A	0.18	0.66	0.31	0.023
rs957856	1	7613745	G	A	0.67	0.13	0.4	0.47
rs17031113	1	7617484	G	A	0.22	0.64	0.28	0.085
rs6696544	1	7621589	C	A	0.18	0.7	0.23	0.064
rs17031145	1	7626995	C	A	0.0027	0.99	0.0053	0
rs4317829	1	7633798	C	T	0.55	0.19	0.53	0.28
rs11120984	1	7650073	C	T	0.0027	0.99	0.0053	0
rs941017	1	7655998	T	C	0.97	0	0.064	0.94
rs11590447	1	7667122	C	T	0.14	0.76	0.2	0.042
rs7555394	1	7681743	G	A	0.12	0.78	0.19	0.032
rs17031211	1	7688059	C	T	0.14	0.76	0.2	0.043
rs35187258	1	7694790	G	A	0.075	0.86	0.13	0.011
rs35502917	1	7701661	C	T	0.094	0.84	0.13	0.027
rs4908660	1	7707287	G	A	0.67	0.086	0.49	0.42
rs4908663	1	7712132	G	A	0.73	0.075	0.39	0.53
rs11585947	1	7718355	C	T	0.12	0.79	0.17	0.037
rs870283	1	7722858	G	A	0.4	0.38	0.44	0.18
rs3737907	1	7723534	G	A	0.054	0.9	0.097	0.0054
rs1891215	1	7727854	T	C	0.43	0.37	0.41	0.23
rs34535455	1	7740810	G	A	0.16	0.71	0.24	0.043
rs3011931	1	7760733	T	G	0.95	0.011	0.08	0.91
rs17031445	1	7767369	T	G	0	1	0	0
rs3121224	1	7774071	T	C	1	0	0	1
rs4908686	1	7780128	A	G	0.35	0.44	0.42	0.14
rs4908690	1	7800385	T	G	0.75	0.069	0.37	0.57
rs2071986	1	7805208	G	T	0.75	0.06	0.38	0.56
rs9919220	1	7811961	A	G	0.21	0.63	0.33	0.042
rs2051646	1	7817856	T	C	0.62	0.14	0.48	0.38
rs11587479	1	7823085	A	C	0.097	0.83	0.14	0.028
rs2071987	1	7834026	G	A	0.16	0.71	0.24	0.042
rs697678	1	7839944	C	A	0.011	0.99	0	0.011
rs228729	1	7845695	T	C	0.66	0.14	0.4	0.46
rs697686	1	7850218	C	T	0.35	0.41	0.49	0.1
rs228682	1	7856346	T	C	0.42	0.36	0.44	0.2
rs228641	1	7862899	T	C	0.95	0.016	0.063	0.92
rs228669	1	7870048	T	C	0.94	0.016	0.096	0.89
rs228690	1	7879322	C	T	0.11	0.8	0.17	0.021
rs10462018	1	7879627	C	T	0.16	0.71	0.26	0.037
rs10462020	1	7880683	T	G	0.19	0.67	0.29	0.039
rs10127838	1	7881780	C	T	0.21	0.63	0.32	0.048
rs697690	1	7884580	T	C	0.2	0.74	0.11	0.15
rs1689904	1	7890801	C	T	0.16	0.72	0.25	0.032
rs10462021	1	7897133	A	G	0.2	0.64	0.32	0.037
rs41307858	1	7904196	A	G	0.045	0.91	0.09	0
rs170629	1	7910391	G	A	0.35	0.43	0.43	0.14
rs11582983	1	7916387	T	C	0.14	0.75	0.23	0.026
rs2859389	1	7920423	C	T	0.29	0.51	0.41	0.082
rs504560	1	7926542	A	G	0.72	0.11	0.35	0.54
rs228725	1	7929819	T	C	0.64	0.13	0.46	0.41
rs35982383	1	7949148	A	G	0.19	0.66	0.29	0.048
rs1040397	1	7952427	G	A	0.4	0.33	0.54	0.13
rs12074701	1	7955504	C	T	0.026	0.95	0.053	0
rs12068202	1	7961294	A	G	0.027	0.95	0.043	0.0053
rs161803	1	7975789	A	G	0.029	0.95	0.048	0.0053
rs161827	1	7982034	T	C	0.024	0.95	0.048	0
rs9658021	1	7986759	A	G	0	1	0	0
rs863171	1	7992615	C	T	0.43	0.34	0.45	0.21
rs12057569	1	8003580	C	T	0.0027	0.99	0.0053	0
rs226474	1	8009763	C	T	0.44	0.34	0.42	0.23
rs6678868	1	8035553	C	T	0	1	0	0
rs161802	1	8042826	G	T	0.2	0.66	0.28	0.064
rs225119	1	8044361	T	C	0.62	0.18	0.4	0.42
rs426561	1	8057254	T	C	0.72	0.1	0.35	0.54
rs12083406	1	8063407	A	G	0	1	0	0
rs17031929	1	8069693	A	G	0	1	0	0
rs442862	1	8079494	T	C	0.62	0.19	0.39	0.42
rs408320	1	8085328	T	C	0.62	0.18	0.4	0.42
rs11801089	1	8092372	T	C	0	1	0	0
rs225133	1	8098462	G	A	0.45	0.34	0.42	0.24
rs11121086	1	8151224	G	A	0.35	0.45	0.4	0.15
rs4908736	1	8187211	A	G	0.12	0.78	0.2	0.016
rs12144409	1	8191889	C	T	0.68	0.11	0.41	0.48
rs9434617	1	8200328	T	C	0.38	0.38	0.48	0.14
rs6577472	1	8206130	C	T	0.69	0.1	0.42	0.48
rs12564077	1	8212425	C	T	0.68	0.12	0.4	0.47
rs11121117	1	8217303	C	T	0.73	0.085	0.36	0.55
rs7554596	1	8223820	C	T	0.74	0.097	0.33	0.58
rs12083559	1	8232625	C	T	0	1	0	0
rs12074064	1	8238651	G	A	0.011	0.99	0	0.011
rs6663882	1	8244145	G	A	0.62	0.18	0.39	0.43
rs11587140	1	8260834	T	C	0.25	0.57	0.38	0.058
rs7548511	1	8267513	A	G	0.27	0.55	0.36	0.091
rs425371	1	8272526	G	A	0.28	0.51	0.42	0.069
rs390468	1	8274018	G	A	0.061	0.88	0.12	0
rs411654	1	8274807	A	G	0.1	0.81	0.18	0.011
rs11589993	1	8284497	G	A	0.23	0.6	0.35	0.053
rs299499	1	8292761	G	A	0.48	0.25	0.54	0.22
rs7528376	1	8295130	T	C	0.35	0.42	0.47	0.11
rs17032325	1	8298548	G	A	0.035	0.93	0.07	0
rs4908744	1	8304607	G	A	0.38	0.39	0.47	0.15
rs11584255	1	8311959	G	A	0.032	0.95	0.042	0.011
rs1890806	1	8323955	T	C	0.79	0.064	0.29	0.65
rs2661869	1	8329710	C	T	0.8	0.043	0.31	0.65
rs438895	1	8338355	G	A	0.92	0.0053	0.14	0.85
rs159632	1	8345298	A	G	0.92	0.011	0.14	0.85
rs11121149	1	8352154	T	C	0.44	0.33	0.45	0.22
rs299699	1	8356170	G	T	0.26	0.55	0.38	0.075
rs4908748	1	8362754	T	C	0.7	0.09	0.43	0.48
rs11121157	1	8370088	G	A	0.36	0.41	0.45	0.14
rs12132135	1	8382607	G	A	0.78	0.043	0.36	0.6
rs2289731	1	8390888	G	A	0.32	0.44	0.47	0.091
rs7520373	1	8397803	C	T	0.26	0.55	0.38	0.064
rs10399665	1	8407287	C	T	0.53	0.23	0.47	0.3
rs1058791	1	8413317	A	C	0.17	0.69	0.28	0.032
rs11121181	1	8477006	G	A	0.24	0.59	0.36	0.059
rs301805	1	8481016	T	G	0.55	0.22	0.47	0.32
rs2784739	1	8497558	T	G	0.26	0.54	0.39	0.064
rs11121203	1	8648240	T	C	0.19	0.67	0.28	0.053
rs11121204	1	8654305	G	A	0.62	0.16	0.45	0.39
rs1038008	1	8664922	T	C	0.81	0.043	0.3	0.65
rs10779704	1	8693537	A	C	0.62	0.16	0.44	0.4
rs10779705	1	8699682	G	A	0.8	0.043	0.3	0.65
rs6577513	1	8702753	G	A	0.62	0.15	0.44	0.4
rs7553298	1	8770883	A	G	0.2	0.65	0.3	0.048
rs953043	1	8774451	T	C	0.3	0.5	0.4	0.1
rs10864367	1	8847380	C	T	0.56	0.2	0.47	0.33
rs7524437	1	8856603	A	G	0.25	0.6	0.31	0.089
rs7520572	1	8871690	G	A	0.25	0.56	0.37	0.07
rs12410893	1	8878885	A	G	0.25	0.57	0.36	0.07
rs11582339	1	8898807	G	T	0.29	0.5	0.43	0.07
rs11121242	1	8906301	A	G	0.52	0.23	0.51	0.26
rs6577538	1	8914396	T	C	0.81	0.043	0.3	0.66
rs2071414	1	8920712	T	G	0.25	0.59	0.32	0.09
rs2781064	1	8926868	C	T	0.56	0.21	0.47	0.32
rs6660137	1	8933242	G	A	0.81	0.043	0.29	0.67
rs1325920	1	8939842	G	A	0.82	0.043	0.28	0.68
rs10218541	1	8952029	C	T	0.0027	0.99	0.0053	0
rs7534552	1	8969219	G	A	0.62	0.14	0.49	0.37
rs6682376	1	8972122	T	C	0.32	0.44	0.48	0.08
rs6665631	1	8978514	A	G	0.26	0.54	0.41	0.053
rs4908796	1	8982906	G	A	0.53	0.24	0.45	0.31
rs6577539	1	8989235	G	A	0.9	0.016	0.16	0.82
rs4609454	1	8991141	A	G	0.23	0.58	0.38	0.04
rs9434652	1	8991873	C	T	0.63	0.15	0.44	0.41
rs6684149	1	9003178	C	T	0.021	0.96	0.043	0
rs2274327	1	9009406	C	T	0.41	0.38	0.43	0.2
rs3765967	1	9011627	G	A	0.074	0.87	0.12	0.016
rs3765966	1	9011722	G	T	0.62	0.15	0.46	0.39
rs2274332	1	9017091	C	T	0.16	0.69	0.3	0.016
rs2274333	1	9017204	A	G	0.29	0.51	0.41	0.087
rs6691526	1	9021053	A	G	0.16	0.69	0.3	0.016
rs4466678	1	9027391	C	T	0.027	0.95	0.053	0
rs4908800	1	9033404	A	G	0.29	0.5	0.43	0.074
rs11583781	1	9038985	T	C	0.0079	0.98	0.016	0
rs4908802	1	9045405	G	A	0.59	0.19	0.44	0.36
rs4908523	1	9051696	C	T	0.091	0.82	0.17	0.0054
rs4908803	1	9060170	A	G	0.33	0.45	0.44	0.11
rs10864377	1	9066695	C	T	0.37	0.4	0.45	0.15
rs7537425	1	9073801	C	T	0.37	0.38	0.5	0.12
rs11121296	1	9074240	C	T	0.05	0.91	0.079	0.011
rs6685329	1	9094129	T	C	0.35	0.39	0.52	0.09
rs3737661	1	9107849	G	T	0.053	0.9	0.085	0.011
rs7521322	1	9114091	A	G	0.38	0.35	0.54	0.11
rs12080175	1	9116743	T	C	0.26	0.53	0.42	0.054
rs765617	1	9121782	G	A	0.32	0.43	0.5	0.07
rs1705297	1	9126111	G	T	0.39	0.36	0.51	0.13
rs12117043	1	9132520	G	A	0.32	0.44	0.48	0.077
rs12726360	1	9140078	T	C	0.18	0.68	0.29	0.037
rs12751466	1	9147856	C	T	0.14	0.74	0.24	0.021
rs12239636	1	9155701	C	T	0.026	0.96	0.032	0.011
rs6697376	1	9162051	C	T	0.56	0.22	0.43	0.35
rs1998948	1	9170937	T	C	0.7	0.11	0.39	0.5
rs1705299	1	9177317	T	C	0.72	0.086	0.39	0.52
rs4908812	1	9185660	G	A	0.31	0.47	0.44	0.091
rs1001567	1	9194614	G	T	0.59	0.2	0.42	0.39
rs10746484	1	9199277	T	G	0.98	0.011	0.016	0.97
rs4406655	1	9205179	G	A	0.67	0.15	0.37	0.49
rs17393144	1	9210262	G	A	0.26	0.57	0.33	0.1
rs12128240	1	9211303	C	T	0.28	0.52	0.39	0.091
rs12119878	1	9218721	T	G	0.31	0.48	0.42	0.1
rs797252	1	9223160	C	A	0.95	0	0.1	0.9
rs11802925	1	9228624	T	C	0.082	0.85	0.14	0.011
rs4908527	1	9234143	C	T	0.44	0.31	0.5	0.19
rs797263	1	9238553	C	T	0.23	0.61	0.32	0.064
rs797257	1	9243811	G	T	0.66	0.096	0.48	0.42
rs6673205	1	9250059	C	T	0.33	0.46	0.41	0.12
rs4908823	1	9256200	G	A	0.35	0.45	0.4	0.15
rs9434713	1	9263043	C	T	0.45	0.32	0.47	0.21
rs2032540	1	9269638	A	G	0.81	0.038	0.3	0.67
rs1009941	1	9275194	G	A	0.63	0.15	0.44	0.41
rs10489436	1	9285721	A	G	0.13	0.76	0.23	0.011
rs6577563	1	9291666	T	C	0.38	0.37	0.49	0.14
rs4908830	1	9297871	A	G	0.23	0.59	0.36	0.048
rs2239560	1	9304731	G	A	0.15	0.73	0.23	0.037
rs12083129	1	9311323	G	A	0.14	0.76	0.21	0.033
rs17368528	1	9324213	C	T	0.13	0.77	0.19	0.037
rs2071931	1	9329289	C	T	0.2	0.66	0.28	0.059
rs2871656	1	9337117	C	T	0.34	0.44	0.43	0.13
rs658997	1	9343621	C	T	0.15	0.74	0.21	0.048
rs630075	1	9370911	A	G	0.71	0.096	0.4	0.51
rs17377611	1	9381550	C	T	0.23	0.6	0.35	0.053
rs4908842	1	9387311	T	C	0.6	0.17	0.45	0.38
rs11121371	1	9392728	A	G	0.15	0.74	0.22	0.037
rs28548566	1	9403015	T	C	0.024	0.95	0.048	0
rs9659212	1	9409164	G	A	0.026	0.96	0.032	0.011
rs2310919	1	9415727	G	A	0.22	0.62	0.31	0.07
rs11121389	1	9422435	C	T	0.14	0.72	0.27	0.011
rs2275457	1	9427869	G	A	0.81	0.022	0.33	0.65
rs9442600	1	9430583	T	C	0.12	0.78	0.2	0.027
rs9729149	1	9441040	C	T	0.42	0.37	0.42	0.21
rs2095904	1	9447371	T	C	0.38	0.4	0.45	0.16
rs6688312	1	9458793	G	T	0.13	0.76	0.22	0.021
rs11121406	1	9466292	C	A	0.46	0.29	0.5	0.21
rs12022654	1	9469114	G	A	0.4	0.37	0.47	0.16
rs6670392	1	9476781	A	G	0.99	0	0.016	0.98
rs12145857	1	9483388	G	A	0.097	0.81	0.19	0
rs10864418	1	9489972	A	G	0.57	0.19	0.47	0.34
rs9726404	1	9495571	T	C	0.061	0.88	0.11	0.0053
rs9659326	1	9497525	C	T	0.17	0.72	0.23	0.054
rs4926481	1	9503008	T	C	0.41	0.38	0.41	0.21
rs12034064	1	9508955	T	C	0.16	0.7	0.28	0.021
rs4926491	1	9514846	T	C	0.4	0.36	0.49	0.16
rs7536288	1	9517262	G	A	0	1	0	0
rs10746490	1	9525697	G	A	0.77	0.053	0.35	0.6
rs10864425	1	9526979	A	G	0.54	0.21	0.49	0.3
rs11121427	1	9527126	G	A	0	1	0	0
rs6679380	1	9533238	C	T	0.74	0.059	0.39	0.55
rs7367253	1	9539693	T	C	0.86	0.032	0.21	0.76
rs10157778	1	9542612	G	A	0.36	0.44	0.4	0.16
rs12735814	1	9549328	A	G	0.41	0.35	0.47	0.18
rs7413464	1	9556061	C	T	0.38	0.38	0.48	0.14
rs7550613	1	9562830	G	A	0.056	0.9	0.089	0.011
rs12076872	1	9580651	T	G	0	1	0	0
rs12084279	1	9588539	G	A	0.14	0.73	0.25	0.016
rs12140494	1	9600774	T	C	0.21	0.61	0.35	0.037
rs7411273	1	9607041	C	T	0.18	0.67	0.3	0.027
rs4423053	1	9621407	A	G	0.17	0.68	0.3	0.021
rs6698575	1	9627521	A	G	0.17	0.67	0.3	0.021
rs9430152	1	9632396	T	G	0.14	0.75	0.23	0.024
rs9430156	1	9637657	A	G	0	1	0	0
rs11121447	1	9644318	T	C	0	1	0	0
rs6669846	1	9650571	C	T	0.037	0.93	0.074	0
rs4074744	1	9656571	G	T	0.82	0.027	0.3	0.67
rs9430184	1	9661061	A	G	0.82	0.027	0.31	0.66
rs7364899	1	9666364	A	G	0.84	0.016	0.29	0.7
rs11799995	1	9673046	C	T	0	1	0	0
rs10779727	1	9677853	T	C	0.84	0.021	0.28	0.7
rs4926483	1	9682631	G	A	0.8	0.032	0.33	0.64
rs4076986	1	9688512	A	G	0.8	0.059	0.29	0.65
rs9430506	1	9693988	C	T	0.26	0.55	0.4	0.059
rs9430525	1	9697895	T	C	0.2	0.62	0.35	0.027
rs12028233	1	9699768	A	G	0.21	0.61	0.36	0.032
rs7518793	1	9711487	T	C	0.22	0.61	0.34	0.048
rs4240895	1	9713386	C	T	0.39	0.39	0.44	0.17
rs6540991	1	9718087	T	C	0.3	0.49	0.41	0.097
rs12039250	1	9726705	A	G	0.13	0.76	0.23	0.011
rs12092982	1	9732866	T	G	0.0027	0.99	0.0053	0
rs4846189	1	9738879	C	T	0.011	0.99	0	0.011
rs12048151	1	9745202	T	G	0.074	0.85	0.15	0
rs4601595	1	9750826	G	T	0.47	0.27	0.51	0.22
rs6681133	1	9759246	C	T	0	1	0	0
rs12566637	1	9760651	C	T	0.11	0.81	0.17	0.021
rs11121482	1	9777529	A	G	0	1	0	0
rs28730677	1	9783980	G	A	0.0027	0.99	0.0053	0
rs7526958	1	9789891	T	C	0.059	0.89	0.097	0.011
rs12569008	1	9795719	C	T	0.069	0.88	0.095	0.021
rs7550295	1	9804693	C	T	0.056	0.89	0.1	0.0053
rs10779731	1	9811435	A	G	0.077	0.86	0.13	0.011
rs12047054	1	9814964	A	G	0.078	0.86	0.13	0.011
rs10746492	1	9842576	C	T	0.65	0.13	0.43	0.43
rs7529231	1	9850155	T	C	0.011	0.98	0.022	0
rs767762	1	9862372	C	T	0.92	0.011	0.14	0.85
rs12738754	1	9868806	A	G	0.045	0.91	0.091	0
rs946277	1	9875633	C	T	0.93	0.0053	0.14	0.86
rs1660742	1	9881965	C	T	0.92	0.011	0.14	0.85
rs1767277	1	9888202	C	T	0.92	0.011	0.14	0.85
rs6666296	1	9890158	C	T	0.16	0.72	0.25	0.032
rs1933734	1	9902128	T	C	0.52	0.24	0.49	0.28
rs1220395	1	9908269	C	T	0.19	0.67	0.27	0.058
rs2379107	1	9911291	A	G	0.18	0.67	0.3	0.027
rs1220404	1	9918183	T	C	0.21	0.63	0.3	0.063
rs1220405	1	9922245	A	G	0.18	0.68	0.28	0.042
rs2278611	1	9923101	G	A	0	1	0	0
rs6695334	1	9926924	T	C	0.0026	0.99	0.0053	0
rs12128766	1	9937041	C	T	0.49	0.27	0.47	0.26
rs935075	1	9942118	C	T	0.19	0.68	0.27	0.053
rs6660069	1	9949013	C	T	0.013	0.98	0.016	0.0053
rs2486084	1	9965425	G	A	0.2	0.66	0.29	0.058
rs6703867	1	9970779	A	G	0.0026	0.99	0.0053	0
rs2033960	1	9975201	C	T	0.013	0.98	0.0053	0.011
rs34851031	1	9978996	G	A	0.16	0.7	0.26	0.032
rs12097182	1	9984879	C	T	0.072	0.87	0.12	0.011
rs2289478	1	9990112	A	G	0.071	0.87	0.12	0.011
rs12065908	1	9996707	C	T	0.082	0.86	0.12	0.021
rs12064822	1	10008191	G	A	0.078	0.86	0.12	0.016
rs7518021	1	10018202	A	G	0.0053	0.99	0.011	0
rs6683452	1	10029913	A	G	0.91	0.016	0.15	0.84
rs12082318	1	10036009	G	A	0.066	0.88	0.11	0.011
rs4561042	1	10046214	C	T	1	0	0	1
rs12140058	1	10049177	T	G	0.82	0.043	0.28	0.67
rs3013786	1	10062919	T	C	0	1	0	0
rs11578833	1	10068175	G	A	0.0027	0.99	0.0053	0
rs3125088	1	10070115	A	G	0	1	0	0
rs41280784	1	10075912	C	T	0.016	0.97	0.021	0.0053
rs4846187	1	10084679	C	A	0.056	0.89	0.11	0
rs7528979	1	10093457	C	T	0.2	0.65	0.31	0.043
rs11121515	1	10125765	C	T	0.071	0.87	0.12	0.011
rs17034495	1	10135652	C	T	0.011	0.99	0	0.011
rs9430244	1	10155283	A	G	0.87	0.027	0.2	0.77
rs41280790	1	10161264	G	A	0.016	0.98	0.011	0.011
rs12076922	1	10165301	T	G	0.085	0.84	0.15	0.011
rs34219152	1	10171290	C	T	0.043	0.92	0.065	0.011
rs6673887	1	10193821	C	T	0.25	0.56	0.38	0.057
rs6671289	1	10195940	G	A	0.16	0.72	0.23	0.042
rs12144133	1	10204186	T	G	0.48	0.24	0.56	0.2
rs6659436	1	10219202	C	T	0.04	0.93	0.07	0.0053
rs17034554	1	10225487	C	T	0.011	0.98	0.021	0
rs9782879	1	10231985	A	G	0.053	0.89	0.11	0
rs9783053	1	10233756	A	G	0.15	0.73	0.23	0.032
rs7418410	1	10236402	C	T	0.41	0.33	0.51	0.16
rs4846195	1	10241587	C	T	0.072	0.86	0.13	0.0053
rs6667639	1	10246471	C	A	0.42	0.33	0.5	0.17
rs4348727	1	10265606	G	A	0.29	0.48	0.45	0.069
rs7551816	1	10274290	G	A	0	1	0	0
rs10492969	1	10286358	T	C	0.47	0.27	0.51	0.21
rs17396382	1	10290268	T	C	0.27	0.51	0.45	0.043
rs12407506	1	10302325	G	A	0.029	0.95	0.048	0.0053
rs946504	1	10308597	T	C	0.47	0.28	0.5	0.21
rs17034615	1	10311877	G	A	0.053	0.9	0.085	0.011
rs4846209	1	10322054	G	A	0.34	0.43	0.47	0.1
rs1339458	1	10328338	C	T	0.29	0.48	0.45	0.064
rs17034643	1	10332102	C	T	0.34	0.43	0.47	0.1
rs17034644	1	10336496	T	G	0	1	0	0
rs3748576	1	10342629	G	A	0.6	0.14	0.53	0.33
rs7520935	1	10354271	G	T	0.29	0.48	0.45	0.069
rs17034697	1	10365746	A	G	0	1	0	0
rs2182326	1	10385664	G	A	0.35	0.4	0.49	0.11
rs12734551	1	10391536	T	G	0.21	0.67	0.25	0.081
rs2297881	1	10397567	A	G	0.024	0.95	0.048	0
rs10864453	1	10407169	T	G	0.48	0.26	0.52	0.22
rs2185252	1	10415912	T	C	0.32	0.45	0.46	0.09
rs12125492	1	10421878	A	G	0.12	0.78	0.21	0.016
rs12403443	1	10423988	A	G	0.32	0.44	0.48	0.08
rs12131441	1	10428952	G	A	0.32	0.44	0.46	0.092
rs3748581	1	10441664	T	C	0.47	0.28	0.51	0.22
rs11587309	1	10446596	G	T	0.33	0.44	0.46	0.1
rs4846217	1	10451799	C	T	0.13	0.76	0.21	0.021
rs12409754	1	10457540	T	C	0.32	0.44	0.47	0.09
rs4846219	1	10463888	C	A	0.48	0.26	0.52	0.22
rs17034854	1	10467021	A	C	0	1	0	0
rs1889309	1	10479678	G	A	0.31	0.46	0.47	0.074
rs491880	1	10485445	G	T	0.48	0.25	0.53	0.22
rs481571	1	10490881	G	A	0.49	0.25	0.53	0.22
rs544289	1	10499236	A	G	0.093	0.82	0.18	0.0053
rs1308520	1	10510682	A	G	0.93	0.0053	0.13	0.86
rs2274986	1	10527461	A	G	0.011	0.98	0.021	0
rs7520077	1	10533425	C	T	0.013	0.98	0.0053	0.011
rs6680568	1	10539833	A	G	0.011	0.98	0.021	0
rs9970001	1	10543836	A	G	0.17	0.69	0.28	0.032
rs670666	1	10549380	A	G	0.51	0.23	0.52	0.25
rs620405	1	10554794	T	C	0.69	0.11	0.4	0.49
rs2506901	1	10563492	A	G	0.31	0.5	0.39	0.11
rs616488	1	10566215	A	G	0.33	0.47	0.41	0.12
rs6540935	1	10571841	C	A	0.016	0.97	0.032	0
rs11587326	1	10574677	C	T	0.13	0.76	0.22	0.016
rs2483677	1	10580891	C	T	0.3	0.5	0.39	0.11
rs2483678	1	10582047	T	C	0.83	0.021	0.29	0.68
rs2506887	1	10584672	G	A	0.83	0.021	0.29	0.69
rs12063215	1	10591067	C	T	0.013	0.98	0.016	0.0053
rs2480777	1	10597551	C	T	0.31	0.49	0.39	0.12
rs944191	1	10607451	T	C	0.17	0.68	0.29	0.027
rs10779742	1	10622803	C	T	1	0	0.0053	0.99
rs12028920	1	10626038	A	G	0	1	0	0
rs4846236	1	10632360	G	A	1	0	0.0053	0.99
rs12741973	1	10638604	C	T	0.43	0.32	0.5	0.18
rs11585893	1	10644351	G	A	0.13	0.76	0.23	0.016
rs11577757	1	10650344	C	T	0.41	0.35	0.48	0.18
rs284267	1	10656351	C	A	0.12	0.76	0.22	0.013
rs6684576	1	10662878	G	A	0	1	0	0
rs284281	1	10666517	T	G	0.91	0.0054	0.17	0.82
rs3790630	1	10673094	C	T	0.8	0.022	0.36	0.62
rs284235	1	10678843	C	T	0.13	0.76	0.22	0.021
rs17035482	1	10690948	C	T	0.064	0.89	0.096	0.016
rs4845938	1	10697463	C	A	0.032	0.94	0.053	0.0053
rs284246	1	10704070	T	C	0.0053	0.99	0.011	0
rs2242287	1	10714911	T	C	0.14	0.75	0.22	0.032
rs475980	1	10719645	A	G	0.5	0.25	0.51	0.24
rs284321	1	10726689	G	A	0.074	0.87	0.12	0.016
rs284307	1	10739255	T	C	0.44	0.31	0.5	0.18
rs284259	1	10745152	T	G	0.0053	0.99	0.011	0
rs516243	1	10750432	A	G	0.48	0.28	0.48	0.24
rs7514751	1	10762432	C	T	0.28	0.53	0.38	0.085
rs11804707	1	10766466	A	G	0.074	0.86	0.14	0.0053
rs616519	1	10768002	T	C	0.65	0.12	0.46	0.41
rs190774	1	10772696	G	A	0.0027	0.99	0.0053	0
rs284254	1	10786314	A	G	0.082	0.84	0.15	0.0053
rs284277	1	10790797	C	A	0.59	0.18	0.47	0.35
rs4845953	1	10801989	G	A	0.52	0.25	0.47	0.28
rs205490	1	10807369	G	A	0.31	0.47	0.43	0.096
rs205482	1	10813675	T	G	0.39	0.38	0.46	0.16
rs17035680	1	10825686	T	C	0.067	0.88	0.1	0.016
rs12076104	1	10834891	G	T	0.032	0.94	0.053	0.0053
rs12080805	1	10839975	T	C	0.029	0.94	0.059	0
rs776910	1	10846540	A	G	0.83	0.027	0.29	0.68
rs1737618	1	10850844	C	A	0.89	0.016	0.2	0.79
rs1152729	1	10863378	C	T	0.014	0.98	0.016	0.0054
rs1750861	1	10869052	A	C	0.18	0.66	0.33	0.016
rs1769669	1	10873382	G	A	0.17	0.7	0.25	0.048
rs6540951	1	10879725	G	A	0.16	0.68	0.31	0.011
rs661352	1	10890155	T	G	0.63	0.16	0.41	0.42
rs2840299	1	10891500	C	T	0.3	0.51	0.37	0.12
rs946684	1	10901994	C	T	0.24	0.6	0.34	0.069
rs672270	1	10907842	C	A	0.79	0.027	0.37	0.6
rs1292646	1	10919094	T	C	0.75	0.053	0.39	0.56
rs550887	1	10920576	C	T	0.76	0.043	0.39	0.56
rs1280993	1	10921228	T	C	0.26	0.55	0.38	0.064
rs1280988	1	10924710	G	A	0.55	0.19	0.53	0.29
rs1281000	1	10929928	T	C	0.54	0.21	0.5	0.3
rs6677198	1	10934895	A	G	0.3	0.48	0.44	0.086
rs11586137	1	10940895	C	A	0.029	0.96	0.027	0.016
rs4845960	1	10947580	G	A	0.48	0.29	0.46	0.25
rs12410376	1	10957984	C	T	0.45	0.32	0.47	0.21
rs12732550	1	10964170	A	G	0.5	0.26	0.48	0.26
rs4845962	1	10969950	G	A	0.4	0.36	0.48	0.16
rs10157927	1	10974329	G	T	0.25	0.54	0.42	0.037
rs1280971	1	10978316	G	A	0.3	0.5	0.4	0.1
rs12748162	1	10986308	C	A	0.26	0.55	0.37	0.075
rs9803711	1	10996382	G	A	0.5	0.23	0.55	0.22
rs6656310	1	11002488	C	T	0.74	0.054	0.41	0.54
rs17036032	1	11008695	T	C	0.15	0.71	0.27	0.016
rs12033594	1	11019245	T	G	0.28	0.51	0.42	0.07
rs6659326	1	11024381	A	G	0.28	0.51	0.41	0.081
rs12085319	1	11029478	G	T	0.19	0.68	0.26	0.061
rs2003046	1	11032827	C	A	0.22	0.61	0.34	0.053
rs11576658	1	11037736	C	T	0.23	0.6	0.34	0.058
rs11121671	1	11043780	C	T	0.21	0.62	0.34	0.037
rs6704113	1	11053101	A	G	0.021	0.96	0.032	0.0053
rs7521435	1	11058974	G	A	1	0	0	1
rs11121676	1	11063043	T	C	0.83	0.058	0.23	0.71
rs12744501	1	11070652	C	T	0.67	0.12	0.42	0.46
rs3765896	1	11074420	G	A	0.85	0.027	0.26	0.72
rs2273348	1	11079077	A	G	0.84	0.016	0.3	0.69
rs2273347	1	11086332	A	G	0.83	0.022	0.29	0.69
rs11121683	1	11091783	C	A	0	1	0	0
rs12142974	1	11098266	C	T	0.013	0.97	0.027	0
rs3765901	1	11104676	G	A	0.79	0.038	0.34	0.62
rs2273344	1	11105122	C	T	0.81	0.032	0.32	0.65
rs12121344	1	11111629	C	T	0.036	0.94	0.045	0.013
rs2748881	1	11120520	T	C	0.98	0.0055	0.027	0.97
rs2486920	1	11125050	T	C	0.75	0.059	0.38	0.56
rs2791655	1	11128654	G	A	0.74	0.07	0.39	0.54
rs2791653	1	11129848	A	G	0.77	0.048	0.36	0.59
rs910660	1	11130643	A	G	0.75	0.053	0.39	0.56
rs17036297	1	11136838	A	G	0.019	0.96	0.037	0
rs12136825	1	11147241	C	T	0.029	0.95	0.037	0.011
rs12127428	1	11153241	T	C	0.019	0.96	0.037	0
rs12133922	1	11159823	T	C	0.019	0.96	0.037	0
rs2536	1	11166713	T	C	0.019	0.96	0.037	0
rs2275525	1	11169676	C	T	0.029	0.95	0.037	0.011
rs2275522	1	11175270	G	T	0.019	0.96	0.038	0
rs12143194	1	11181630	G	A	0.029	0.95	0.037	0.011
rs17036377	1	11188856	G	A	0.011	0.99	0	0.011
rs12144023	1	11195114	T	C	0.019	0.96	0.037	0
rs6701524	1	11198502	A	G	0.23	0.6	0.36	0.048
rs1057079	1	11205058	C	T	0.75	0.054	0.39	0.56
rs3730385	1	11210104	C	T	0	1	0	0
rs17848540	1	11227338	C	T	0.011	0.99	0	0.011
rs28991016	1	11255312	G	T	0	1	0	0
rs3765903	1	11260457	A	G	0.019	0.96	0.037	0
rs2300091	1	11266711	C	T	0.71	0.053	0.47	0.48
rs4845856	1	11274547	T	C	0.71	0.053	0.47	0.48
rs11803882	1	11280923	G	A	0.013	0.98	0.0053	0.011
rs12739368	1	11288247	T	C	0.73	0.053	0.44	0.51
rs11121704	1	11293959	C	T	0.73	0.048	0.44	0.52
rs6679878	1	11306882	A	G	0.73	0.048	0.44	0.52
rs11121710	1	11313244	T	C	0.73	0.059	0.43	0.51
rs7525957	1	11318236	C	T	0.73	0.048	0.44	0.51
rs12142905	1	11318983	T	C	0.019	0.96	0.037	0
rs7513418	1	11329570	T	C	0.91	0.021	0.13	0.85
rs35990325	1	11333939	T	C	0	1	0	0
rs6685950	1	11340472	G	T	0.052	0.91	0.082	0.011
rs12085837	1	11353562	C	T	0.0053	0.99	0.011	0
rs12133272	1	11360193	A	G	0.037	0.93	0.074	0
rs11799725	1	11368273	C	T	0	1	0	0
rs36067555	1	11372541	G	A	0.097	0.81	0.19	0
rs12135789	1	11377979	A	G	0.0026	0.99	0.0053	0
rs2744827	1	11389233	C	T	0.022	0.97	0.022	0.011
rs2982384	1	11401745	G	A	0.52	0.22	0.51	0.27
rs2744844	1	11409176	T	C	0.4	0.34	0.53	0.13
rs10864499	1	11415659	T	C	0.4	0.35	0.51	0.14
rs10779754	1	11421072	A	G	0.39	0.35	0.52	0.13
rs2788569	1	11427302	C	T	0.59	0.17	0.48	0.35
rs2982364	1	11432744	T	C	0.59	0.17	0.49	0.34
rs2335404	1	11435942	T	C	0.59	0.16	0.52	0.33
rs2744812	1	11438026	T	C	0.57	0.17	0.52	0.32
rs3010208	1	11444975	C	T	0.62	0.14	0.49	0.37
rs7528003	1	11449194	C	A	0.0027	0.99	0.0053	0
rs12058244	1	11456027	G	A	0.043	0.92	0.074	0.0053
rs6671983	1	11461601	G	A	0.37	0.38	0.5	0.12
rs11121728	1	11468442	T	C	0.42	0.3	0.55	0.15
rs17419268	1	11473323	T	C	0.093	0.82	0.18	0.0053
rs10864505	1	11477294	C	T	0.5	0.2	0.59	0.2
rs2379146	1	11482917	G	A	1	0	0	1
rs2077480	1	11488203	G	T	0.43	0.28	0.56	0.15
rs11121734	1	11493868	G	A	0.47	0.28	0.5	0.22
rs11806225	1	11499286	T	C	0.066	0.87	0.12	0.0053
rs3124625	1	11500472	G	A	0.47	0.28	0.5	0.22
rs11585441	1	11501431	T	C	0.069	0.87	0.13	0.0053
rs3124627	1	11508016	G	A	0.55	0.21	0.47	0.32
rs7410987	1	11512411	T	C	0.037	0.93	0.074	0
rs12026602	1	11518397	C	T	0.59	0.19	0.44	0.37
rs11121742	1	11520653	T	G	0.16	0.72	0.25	0.032
rs12123780	1	11525916	C	T	0.14	0.74	0.23	0.027
rs2007215	1	11537977	C	T	0.37	0.42	0.41	0.16
rs7555562	1	11542957	A	C	0.14	0.74	0.24	0.021
rs11582732	1	11556418	T	C	0.65	0.13	0.44	0.42
rs17036947	1	11575260	G	T	0.16	0.68	0.31	0.011
rs3887379	1	11577831	A	G	0.008	0.99	0.0053	0.0053
rs2076469	1	11584164	A	G	0.17	0.67	0.31	0.016
rs2243838	1	11595802	C	T	0.14	0.74	0.25	0.011
rs2817621	1	11601119	A	G	0.18	0.68	0.29	0.032
rs2817619	1	11603063	C	T	0.15	0.71	0.28	0.011
rs2594289	1	11614268	T	C	0.18	0.66	0.32	0.027
rs2817606	1	11617025	C	T	0.13	0.74	0.26	0.0053
rs3912023	1	11630122	C	T	0.12	0.77	0.21	0.016
rs2745276	1	11641283	G	A	0.1	0.8	0.19	0.0053
rs2817644	1	11647669	C	T	0.11	0.79	0.2	0.011
rs12403277	1	11654549	C	T	0.12	0.77	0.22	0.016
rs761084	1	11660710	T	C	0.76	0.064	0.35	0.59
rs11121778	1	11665198	T	C	0.86	0.027	0.22	0.75
rs4846019	1	11665575	A	G	0.83	0.032	0.28	0.68
rs12082425	1	11671779	C	T	0.008	0.99	0.0053	0.0053
rs761092	1	11678195	A	G	0.82	0.037	0.29	0.67
rs7550768	1	11680283	C	T	0.88	0.016	0.2	0.78
rs12066839	1	11683795	G	A	0	1	0	0
rs17037122	1	11689663	A	G	0.13	0.78	0.2	0.027
rs17037129	1	11694773	A	C	0.075	0.86	0.13	0.011
rs6671295	1	11698902	A	G	0.73	0.091	0.36	0.55
rs7526268	1	11702155	C	T	0.68	0.11	0.41	0.47
rs12037955	1	11706791	T	C	0.099	0.81	0.18	0.011
rs3125816	1	11718195	A	G	0.2	0.65	0.32	0.038
rs12058293	1	11730603	A	G	0.0027	0.99	0.0053	0
rs2336030	1	11736600	C	T	0.31	0.48	0.41	0.1
rs7417320	1	11740358	A	G	0.43	0.31	0.51	0.18
rs2143296	1	11746500	T	C	0.18	0.68	0.28	0.037
rs12088541	1	11751135	C	T	0.12	0.77	0.21	0.016
rs1534991	1	11761252	C	T	0.7	0.1	0.39	0.51
rs6687381	1	11768869	A	C	0.6	0.17	0.46	0.37
rs9430631	1	11774956	C	T	0.34	0.44	0.44	0.12
rs4846028	1	11779499	T	C	0.69	0.097	0.42	0.48
rs4846029	1	11783484	T	G	0.43	0.33	0.48	0.19
rs17875979	1	11794676	G	A	0.067	0.87	0.12	0.0053
rs4073395	1	11800703	C	T	0.29	0.5	0.42	0.079
rs4073574	1	11802434	G	T	0.63	0.11	0.52	0.37
rs12752700	1	11807426	C	T	0.63	0.12	0.5	0.37
rs8617	1	11810505	C	T	0.22	0.6	0.35	0.048
rs11121821	1	11810844	A	G	0.28	0.52	0.4	0.074
rs6661776	1	11812127	G	A	0.33	0.46	0.43	0.11
rs12563343	1	11816673	A	G	0.29	0.49	0.43	0.074
rs4845881	1	11828319	G	A	0.7	0.086	0.42	0.49
rs6667720	1	11831615	C	T	0.73	0.08	0.39	0.53
rs12132479	1	11836450	A	G	0.15	0.72	0.26	0.017
rs6699881	1	11836628	T	C	0.73	0.07	0.39	0.54
rs6697244	1	11838848	G	T	0.61	0.16	0.45	0.38
rs4845883	1	11844827	A	G	0.98	0.011	0.011	0.98
rs2274976	1	11850927	C	T	0.043	0.92	0.075	0.0054
rs6541003	1	11855867	G	A	0.61	0.13	0.51	0.36
rs17037396	1	11862047	C	T	0.11	0.8	0.19	0.016
rs7555471	1	11867586	T	C	0	1	0	0
rs12406667	1	11873851	C	T	0.6	0.15	0.5	0.35
rs2050265	1	11879699	A	G	0.16	0.71	0.26	0.032
rs2076004	1	11886813	G	A	0.1	0.81	0.18	0.016
rs2272803	1	11898789	G	T	0.048	0.91	0.074	0.011
rs5067	1	11905981	A	G	0.13	0.73	0.27	0
rs5064	1	11907603	G	A	0.082	0.85	0.14	0.011
rs198375	1	11913757	T	C	0.37	0.39	0.48	0.13
rs198389	1	11919271	A	G	0.38	0.37	0.49	0.14
rs6676300	1	11925300	A	G	0.35	0.43	0.45	0.13
rs12562952	1	11927056	T	C	0.09	0.84	0.15	0.016
rs9661078	1	11936324	A	C	0.43	0.35	0.45	0.2
rs11588551	1	11941936	C	T	0.52	0.26	0.45	0.3
rs6667637	1	11947957	A	G	0.36	0.43	0.42	0.15
rs2065611	1	11953526	G	T	0.4	0.37	0.46	0.17
rs1999594	1	11959216	G	A	0.47	0.26	0.53	0.2
rs34550591	1	11973523	A	C	0.035	0.93	0.069	0
rs6691499	1	11979231	C	T	0.11	0.79	0.2	0.011
rs2038028	1	11979556	A	G	0.56	0.2	0.49	0.31
rs17037529	1	11980449	T	C	0.14	0.75	0.21	0.032
rs6682554	1	11986621	T	C	0.54	0.21	0.49	0.29
rs11802668	1	12000670	T	C	0.048	0.9	0.096	0
rs6697996	1	12006802	T	G	0.072	0.86	0.13	0.0053
rs11585018	1	12012328	G	A	0.085	0.85	0.14	0.016
rs2273289	1	12018290	T	C	0.13	0.75	0.22	0.021
rs4240897	1	12042755	G	A	0.43	0.32	0.5	0.18
rs7551874	1	12048130	A	G	0.64	0.12	0.47	0.41
rs2295281	1	12059412	C	T	0.55	0.21	0.47	0.32
rs17037564	1	12060869	A	G	0.048	0.9	0.096	0
rs730123	1	12070292	G	A	0.6	0.16	0.49	0.36
rs4845892	1	12073785	C	A	0.64	0.12	0.48	0.41
rs2295283	1	12082926	A	G	0.72	0.086	0.39	0.53
rs2295284	1	12089163	A	G	0	1	0	0
rs6658595	1	12094682	C	T	0	1	0	0
rs12024126	1	12100712	C	T	0.0053	0.99	0	0.0053
rs12042105	1	12105048	T	C	0.24	0.58	0.36	0.064
rs4491070	1	12130051	C	T	0.34	0.46	0.39	0.15
rs6690493	1	12135526	A	G	0.43	0.34	0.48	0.19
rs2297875	1	12141461	A	G	0.54	0.22	0.48	0.3
rs34225843	1	12146497	C	T	0.016	0.97	0.032	0
rs1201110	1	12153188	G	A	0.72	0.069	0.43	0.5
rs11569837	1	12157740	C	T	0.011	0.99	0	0.011
rs501525	1	12180805	C	T	0.58	0.19	0.47	0.34
rs1148476	1	12186797	T	C	0.8	0.043	0.32	0.64
rs1201122	1	12188482	G	A	0.71	0.091	0.39	0.52
rs630542	1	12206866	G	T	0.55	0.19	0.51	0.3
rs648194	1	12213165	T	C	0.037	0.93	0.074	0
rs652284	1	12218812	G	A	0.53	0.23	0.47	0.3
rs522807	1	12224239	C	A	0.037	0.93	0.075	0
rs597519	1	12234885	T	C	0.029	0.94	0.059	0
rs3766730	1	12240676	G	A	0.17	0.7	0.26	0.042
rs474247	1	12246175	C	T	0.23	0.59	0.35	0.059
rs1061622	1	12252955	T	G	0.25	0.57	0.37	0.065
rs17883976	1	12258288	C	T	0	1	0	0
rs235219	1	12264355	A	G	0.88	0.016	0.2	0.78
rs235214	1	12271503	T	C	0.87	0.032	0.2	0.76
rs12038316	1	12276316	C	T	0.0053	0.99	0	0.0053
rs437102	1	12302072	C	A	0.027	0.95	0.043	0.0053
rs11121892	1	12304081	C	T	0.0053	0.99	0	0.0053
rs170955	1	12309924	A	G	0.0053	0.99	0.011	0
rs17037915	1	12316079	A	G	0.0053	0.99	0.011	0
rs6657877	1	12320949	T	G	0.0053	0.99	0.011	0
rs235209	1	12323854	A	G	0.0053	0.99	0.011	0
rs3765339	1	12329295	C	T	0.24	0.55	0.43	0.027
rs7546794	1	12336147	T	C	0.0053	0.99	0.011	0
rs3765337	1	12342599	T	G	0.056	0.89	0.11	0
rs12564458	1	12345266	A	G	0.016	0.97	0.032	0
rs1076677	1	12353872	T	C	0.0053	0.99	0.011	0
rs1997724	1	12364232	C	T	0.91	0.016	0.15	0.84
rs11121901	1	12375782	A	G	0.035	0.93	0.069	0
rs28687897	1	12387766	C	T	0.011	0.99	0	0.011
rs28465686	1	12393335	G	A	0	1	0	0
rs28619111	1	12406045	C	T	0.12	0.77	0.22	0.011
rs10864552	1	12418700	T	C	0.89	0.021	0.18	0.8
rs17037983	1	12423704	A	G	0.0053	0.99	0.011	0
rs6541019	1	12436431	A	G	0.7	0.07	0.46	0.47
rs17037998	1	12442558	A	G	0.021	0.96	0.043	0
rs7526212	1	12450829	G	T	0.12	0.77	0.21	0.019
rs12407906	1	12455384	G	A	0.013	0.97	0.027	0
rs11801678	1	12467620	C	T	0.037	0.93	0.064	0.0053
rs41279470	1	12470019	T	G	0.066	0.87	0.12	0.0053
rs12057615	1	12477906	T	C	0.021	0.96	0.042	0
rs12058577	1	12483677	T	G	0.043	0.91	0.086	0
rs6541023	1	12496021	T	C	0.059	0.88	0.12	0
rs12746212	1	12502427	T	C	0.073	0.86	0.13	0.0054
rs475983	1	12508943	A	G	0.34	0.44	0.45	0.11
rs7519797	1	12515591	C	T	0.16	0.71	0.26	0.027
rs11121913	1	12526780	G	A	0.11	0.8	0.19	0.011
rs35530056	1	12534259	C	T	0.019	0.97	0.016	0.011
rs2206321	1	12540763	A	G	0.059	0.88	0.12	0
rs12125606	1	12546694	C	T	0.26	0.52	0.44	0.037
rs17038046	1	12559766	G	A	0	1	0	0
rs10864554	1	12564565	A	G	0.96	0.011	0.064	0.93
rs12129750	1	12573823	G	A	0.12	0.79	0.19	0.021
rs12565214	1	12581535	T	C	0.04	0.92	0.08	0
rs12095700	1	12585596	C	T	0.05	0.91	0.079	0.011
rs760943	1	12598434	T	C	0.063	0.88	0.12	0.0053
rs2038118	1	12602979	A	G	0.17	0.7	0.27	0.032
rs6541030	1	12608178	A	G	0.92	0.017	0.12	0.86
rs10864570	1	12625101	T	C	0.27	0.54	0.38	0.085
rs4997711	1	12627680	G	T	0.55	0.22	0.46	0.32
rs4846122	1	12632992	A	G	0.22	0.63	0.32	0.059
rs3128461	1	12639168	A	G	0.81	0.043	0.29	0.67
rs3128451	1	12641488	G	T	0.55	0.21	0.48	0.31
rs12045736	1	12654035	C	T	0.53	0.23	0.48	0.3
rs4846125	1	12658809	A	G	0.99	0.011	0.0053	0.98
rs4846127	1	12663774	C	T	0.51	0.23	0.51	0.25
rs4846128	1	12670396	C	T	0.63	0.12	0.5	0.39
rs4394668	1	12671229	T	C	0.2	0.64	0.32	0.037
rs11121951	1	12676205	C	T	0.11	0.79	0.21	0
rs3000896	1	12682574	T	C	0.86	0.022	0.23	0.74
rs3000893	1	12683421	T	C	0.053	0.89	0.11	0
rs4845911	1	12693125	G	A	0.27	0.55	0.36	0.091
rs12078543	1	12703980	C	A	0.0027	0.99	0.0053	0
rs17458785	1	12709554	G	A	0.23	0.63	0.29	0.085
rs6680005	1	12714228	C	T	0.011	0.99	0	0.011
rs2257017	1	12718815	A	G	0.051	0.9	0.1	0
rs2027589	1	12724931	G	A	0.096	0.83	0.15	0.021
rs2265709	1	12731572	T	C	0.093	0.83	0.15	0.016
rs2489256	1	12736942	A	G	0.094	0.83	0.16	0.016
rs1419299	1	12740907	G	T	0.091	0.83	0.15	0.016
rs2489262	1	12743160	G	T	0.099	0.82	0.16	0.021
rs3010948	1	12754569	C	T	0.89	0.016	0.18	0.8
rs3010874	1	12776134	C	A	0.79	0.038	0.35	0.62
rs3010876	1	12779560	T	C	0.81	0.037	0.3	0.66
rs4240904	1	12786323	C	T	0.086	0.83	0.16	0.0053
rs17038468	1	12788113	A	G	0.086	0.83	0.16	0.0053
rs11809405	1	12794455	G	A	0.013	0.98	0.0053	0.011
rs3000920	1	12806196	C	A	0.099	0.8	0.2	0
rs7544445	1	12810568	G	A	0	1	0	0
rs10746500	1	12816316	C	T	0.78	0.048	0.35	0.61
rs1132185	1	12820870	T	C	0.78	0.038	0.37	0.59
rs3010926	1	12827025	A	G	0	1	0	0
rs10864585	1	12833239	T	C	0.78	0.053	0.34	0.61
rs2076216	1	12836442	C	T	0.022	0.96	0.043	0
rs10927559	1	13775026	G	T	0.077	0.86	0.12	0.016
rs10803321	1	13782197	G	A	0.24	0.6	0.34	0.069
rs11580598	1	13783354	C	T	0.3	0.5	0.4	0.11
rs2999877	1	13785062	A	G	0.13	0.76	0.22	0.021
rs10803324	1	13787005	G	T	0.27	0.52	0.42	0.059
rs12036704	1	13792898	T	C	0.24	0.57	0.39	0.048
rs3013083	1	13793207	A	G	0.42	0.34	0.48	0.18
rs2359534	1	13799457	C	T	0.41	0.35	0.47	0.18
rs3013101	1	13800135	T	C	0.14	0.75	0.23	0.027
rs3845607	1	13806039	T	C	0.15	0.73	0.24	0.033
rs3845608	1	13809227	T	G	0.045	0.91	0.091	0
rs6680362	1	13814103	A	G	0.15	0.73	0.25	0.021
rs3013045	1	13816121	A	G	0.22	0.6	0.36	0.037
rs11578529	1	13822397	A	G	0.21	0.61	0.35	0.037
rs10803381	1	13827439	G	A	0.098	0.81	0.17	0.011
rs2999900	1	13830815	T	C	0.85	0.011	0.28	0.71
rs16851109	1	13844765	G	A	0.18	0.66	0.31	0.027
rs396938	1	13847795	C	T	0.4	0.41	0.38	0.21
rs12031170	1	13852641	G	A	0.32	0.49	0.39	0.12
rs2168201	1	13852683	A	G	0.81	0.032	0.31	0.66
rs3856278	1	13859570	A	G	0.14	0.75	0.22	0.032
rs12034380	1	13866127	G	A	0.11	0.79	0.2	0.016
rs12042662	1	13885279	G	A	0.8	0.048	0.31	0.64
rs355013	1	13903098	T	C	0.48	0.27	0.49	0.24
rs1262461	1	13908105	A	G	0.48	0.27	0.5	0.23
rs355028	1	13913180	C	T	0.12	0.76	0.23	0.011
rs10927904	1	13914909	C	T	0.33	0.44	0.46	0.1
rs10927905	1	13916997	T	C	0.069	0.86	0.14	0
rs12566684	1	13922117	A	G	0.064	0.87	0.13	0
rs12164609	1	13932025	A	G	0.0027	0.99	0.0053	0
rs372349	1	13935667	C	T	0.36	0.41	0.45	0.14
rs4391657	1	13937281	T	C	0.74	0.08	0.36	0.56
rs1412839	1	13938511	A	C	0.65	0.15	0.39	0.46
rs3820304	1	13938788	A	G	0.32	0.47	0.44	0.096
rs16852432	1	13949831	A	G	0.008	0.98	0.016	0
rs7515525	1	13952864	G	T	0.53	0.24	0.46	0.3
rs12408369	1	13954726	G	A	0.1	0.81	0.18	0.016
rs12060059	1	13960281	A	G	0.11	0.79	0.2	0.016
rs10927926	1	13966218	G	A	0.11	0.81	0.16	0.026
rs12063700	1	13972211	G	A	0.1	0.82	0.16	0.021
rs2487631	1	13977327	G	T	0.12	0.78	0.2	0.016
rs2486182	1	13989227	T	C	0.12	0.78	0.21	0.016
rs2495040	1	13995362	T	C	0	1	0	0
rs4662010	1	14001018	C	T	0.7	0.091	0.42	0.49
rs9660610	1	14014472	G	A	0.056	0.89	0.1	0.0053
rs4077841	1	14020405	T	C	0.23	0.59	0.36	0.049
rs2487622	1	14033128	A	G	0.77	0.048	0.37	0.58
rs10927932	1	14038946	C	T	0.72	0.065	0.42	0.51
rs35740385	1	14045288	C	T	0.24	0.58	0.36	0.058
rs16852866	1	14053474	T	C	0.26	0.54	0.4	0.058
rs2463867	1	14062394	T	C	0.019	0.96	0.037	0
rs1203630	1	14067851	A	G	0.76	0.043	0.39	0.57
rs7522689	1	14080748	G	A	0.091	0.83	0.16	0.011
rs2359756	1	14096420	A	G	0.41	0.34	0.51	0.15
rs1203651	1	14109114	A	G	0.36	0.41	0.46	0.14
rs16852966	1	14115196	T	C	0	1	0	0
rs760914	1	14126651	G	T	0.76	0.059	0.37	0.58
rs2744687	1	14138813	T	G	0.83	0.016	0.31	0.67
rs6663564	1	14144694	T	C	0.072	0.87	0.12	0.011
rs2235514	1	14146935	G	A	0.81	0.038	0.31	0.65
rs2697971	1	14148441	T	G	0.75	0.074	0.36	0.57
rs2697967	1	14150032	C	T	0.72	0.075	0.4	0.52
rs2697964	1	14150709	C	T	0.81	0.037	0.3	0.66
rs7530376	1	14158776	G	A	0.21	0.63	0.32	0.048
rs1203690	1	14162023	T	G	0.77	0.043	0.38	0.57
rs1203626	1	14177608	T	C	0.52	0.25	0.47	0.28
rs6665674	1	14185682	G	A	0.016	0.98	0.011	0.011
rs17350949	1	14198401	A	C	0.15	0.73	0.25	0.021
rs10737914	1	14210730	G	T	0.46	0.29	0.51	0.21
rs1528787	1	14214348	A	G	0.41	0.34	0.5	0.16
rs2744652	1	14216203	T	C	0.59	0.2	0.43	0.37
rs760911	1	14218438	G	A	0.15	0.72	0.27	0.016
rs11576840	1	14220819	A	C	0.37	0.36	0.54	0.1
rs2744647	1	14220942	A	G	0.81	0.037	0.3	0.66
rs6429800	1	14228077	G	A	0.74	0.064	0.4	0.53
rs1203704	1	14234018	A	G	0.57	0.2	0.47	0.33
rs12745720	1	14240110	C	T	0.12	0.78	0.19	0.032
rs12122426	1	14240350	A	C	0.28	0.51	0.42	0.077
rs10803436	1	14245737	G	A	0.35	0.42	0.46	0.12
rs7542884	1	14252372	T	G	0.46	0.27	0.55	0.19
rs7535860	1	14252557	C	A	0.33	0.43	0.47	0.1
rs7535502	1	14255847	A	G	0.2	0.66	0.29	0.053
rs12034432	1	14262212	G	A	0.0027	0.99	0.0053	0
rs4662054	1	14268523	A	G	0.77	0.048	0.36	0.59
rs10927969	1	14279513	G	A	0.12	0.78	0.21	0.016
rs16853271	1	14284642	T	G	0.16	0.72	0.26	0.027
rs12044299	1	14288119	G	A	0.056	0.89	0.1	0.0054
rs12118400	1	14290847	A	G	0.18	0.67	0.31	0.021
rs1883645	1	14291845	G	A	0.22	0.6	0.35	0.048
rs1883644	1	14294181	G	A	0.57	0.19	0.49	0.32
rs10927972	1	14297110	G	A	0.4	0.36	0.48	0.16
rs16853319	1	14301942	C	T	0.16	0.71	0.27	0.027
rs2359899	1	14303160	A	G	0.41	0.34	0.5	0.16
rs725397	1	14304168	C	A	0.2	0.65	0.31	0.042
rs4661462	1	14311056	A	G	0.88	0.026	0.2	0.78
rs6681501	1	14320502	G	T	0.13	0.76	0.23	0.011
rs10927987	1	14326943	C	T	0.12	0.76	0.24	0.0053
rs17353372	1	14340185	C	A	0.16	0.72	0.24	0.038
rs7551405	1	14346319	G	T	0.0053	0.99	0	0.0053
rs973857	1	14351366	G	T	0.64	0.14	0.43	0.43
rs2206586	1	14359224	C	T	0.77	0.059	0.35	0.59
rs7414562	1	14359780	G	A	0.44	0.33	0.46	0.21
rs2359908	1	14364575	T	C	0.96	0	0.082	0.92
rs2294811	1	14365793	C	A	0.19	0.66	0.3	0.043
rs4662089	1	14368289	A	G	0.52	0.24	0.49	0.27
rs4661467	1	14373473	C	T	0.77	0.059	0.35	0.59
rs2092434	1	14379806	T	C	0.23	0.6	0.34	0.064
rs10489147	1	14386963	A	G	0	1	0	0
rs16853537	1	14393002	A	G	0	1	0	0
rs742545	1	14397803	G	A	0.099	0.81	0.19	0.0053
rs12746681	1	14399627	A	G	0.11	0.79	0.2	0.016
rs34471172	1	14406435	G	A	0.096	0.83	0.15	0.021
rs12139399	1	14413237	A	G	0.35	0.44	0.43	0.13
rs7523983	1	14422886	A	G	0.0027	0.99	0.0055	0
rs11590050	1	14428888	C	A	0.24	0.59	0.34	0.069
rs10928009	1	14433775	T	C	0.25	0.56	0.37	0.069
rs4662110	1	14448571	C	T	0.34	0.43	0.45	0.12
rs717538	1	14457230	C	A	0.45	0.29	0.53	0.19
rs6671072	1	14463067	G	A	0.53	0.21	0.52	0.27
rs4661477	1	14467720	T	C	0.41	0.34	0.5	0.16
rs929125	1	14477944	G	A	0.33	0.42	0.49	0.081
rs10928043	1	14487284	T	C	0.22	0.59	0.37	0.042
rs7541978	1	14493845	A	G	0.52	0.2	0.56	0.24
rs16853705	1	14501296	T	C	0.077	0.86	0.13	0.011
rs577987	1	14509276	A	G	0.096	0.82	0.16	0.016
rs517269	1	14511349	C	T	0.52	0.24	0.5	0.27
rs641343	1	14518979	G	A	0.57	0.19	0.48	0.34
rs653504	1	14525934	T	G	0.87	0.021	0.22	0.76
rs16853788	1	14530135	A	C	0.037	0.93	0.074	0
rs647287	1	14539152	A	G	0.54	0.22	0.48	0.3
rs2027315	1	14547727	T	C	0.29	0.51	0.39	0.094
rs12723920	1	14553662	A	G	0.3	0.49	0.42	0.09
rs4478803	1	14559081	C	T	0.016	0.97	0.021	0.0053
rs6698014	1	14566390	T	C	0.87	0.026	0.2	0.77
rs10158007	1	14575256	T	C	0.42	0.33	0.5	0.17
rs6668555	1	14579742	C	T	0.19	0.66	0.3	0.037
rs4127243	1	14582098	A	G	0.069	0.87	0.12	0.011
rs10928056	1	14585648	G	A	0.072	0.87	0.12	0.011
rs12077532	1	14588963	T	G	0.28	0.52	0.4	0.074
rs10928060	1	14595692	C	T	0.54	0.25	0.43	0.32
rs12406699	1	14598055	C	T	0.29	0.49	0.44	0.07
rs7555815	1	14603198	T	C	0.34	0.46	0.42	0.13
rs6683535	1	14612723	A	C	0.95	0.011	0.079	0.91
rs1538534	1	14622770	T	G	0.061	0.88	0.12	0
rs946481	1	14635852	A	C	0.5	0.23	0.54	0.23
rs3737643	1	14638612	G	A	0.082	0.85	0.13	0.016
rs1416623	1	14649876	T	C	0.12	0.77	0.22	0.011
rs703801	1	14663626	T	C	0.36	0.41	0.47	0.13
rs2789740	1	14670296	C	T	0.062	0.88	0.12	0
rs1417968	1	14672381	T	C	0.96	0	0.086	0.91
rs768725	1	14672479	A	G	0.26	0.53	0.4	0.064
rs7355173	1	14676909	C	T	0.3	0.5	0.4	0.095
rs10927414	1	14692598	T	G	0.4	0.34	0.53	0.13
rs10803271	1	14700829	C	T	0.19	0.65	0.31	0.034
rs7527767	1	14718957	C	T	0.33	0.44	0.45	0.1
rs12141361	1	14726485	A	C	0.13	0.75	0.24	0.016
rs12405445	1	14732019	C	T	0.38	0.32	0.59	0.085
rs4573512	1	14743972	A	G	0.45	0.3	0.5	0.2
rs6678924	1	14751476	T	C	0.39	0.38	0.46	0.16
rs10927437	1	14771290	A	G	0.31	0.48	0.42	0.096
rs6658744	1	14776392	A	C	0.35	0.43	0.44	0.13
rs6429661	1	14780811	A	C	0.16	0.69	0.29	0.016
rs6682103	1	14782380	T	G	0.55	0.19	0.52	0.29
rs4661496	1	14790631	T	C	0.48	0.25	0.54	0.21
rs10927440	1	14790842	C	T	0.24	0.58	0.37	0.058
rs2480061	1	14808756	T	G	0.38	0.37	0.5	0.14
rs10927442	1	14814759	G	A	0.22	0.63	0.32	0.059
rs12733612	1	14826029	A	G	0.81	0.032	0.31	0.66
rs10803285	1	14830984	C	A	0.53	0.22	0.5	0.28
rs12138326	1	14845459	G	A	0.28	0.5	0.44	0.064
rs12060759	1	14852938	C	T	0.011	0.99	0	0.011
rs7540634	1	14859649	T	C	0.99	0.011	0.0053	0.98
rs2211180	1	14864580	T	C	0.99	0.011	0.0053	0.98
rs10927460	1	14870568	A	G	0.2	0.65	0.29	0.053
rs4074528	1	14876580	T	C	0.51	0.24	0.51	0.25
rs4233531	1	14883072	G	A	1	0	0.0053	0.99
rs10927466	1	14890071	G	A	0.29	0.51	0.4	0.085
rs4661292	1	14915147	G	A	0.81	0.026	0.32	0.65
rs2486777	1	14920789	G	T	0.008	0.99	0.0053	0.0053
rs2235728	1	14927324	T	C	0.83	0.033	0.28	0.69
rs2473626	1	14934288	G	A	0.2	0.65	0.31	0.042
rs34103159	1	14940600	T	G	0.024	0.95	0.048	0
rs11579756	1	14947920	T	C	0.28	0.52	0.4	0.075
rs10927473	1	14960173	T	G	0.27	0.56	0.35	0.096
rs2294887	1	14965581	T	C	0.24	0.6	0.32	0.075
rs34645579	1	14972976	G	A	0.2	0.65	0.3	0.048
rs761191	1	14981920	C	T	0.53	0.24	0.48	0.29
rs719486	1	14987335	A	G	0.22	0.61	0.33	0.059
rs12063080	1	14992704	G	A	0.021	0.96	0.043	0
rs3737686	1	15018660	C	T	0.53	0.2	0.53	0.26
rs10927507	1	15025094	G	A	0.39	0.33	0.55	0.12
rs7534010	1	15032340	C	T	0.59	0.18	0.46	0.36
rs1883576	1	15044796	T	C	0.17	0.7	0.24	0.054
rs6671728	1	15050177	T	C	0.0027	0.99	0.0053	0
rs2050126	1	15056175	A	G	0.31	0.47	0.43	0.096
rs2050123	1	15062132	C	A	0.4	0.4	0.4	0.2
rs1997762	1	15067407	C	A	0.47	0.29	0.48	0.23
rs6429675	1	15072645	G	T	0.0053	0.99	0.011	0
rs6661767	1	15077567	T	G	0.51	0.25	0.48	0.27
rs4357518	1	15080560	C	A	0.58	0.21	0.42	0.37
rs10927534	1	15087360	T	C	0	1	0	0
rs732469	1	15093562	G	A	0.93	0	0.14	0.86
rs804125	1	15111927	G	T	0.72	0.069	0.42	0.51
rs1630519	1	15116208	G	T	0.7	0.085	0.44	0.48
rs1721829	1	15117060	A	G	0.72	0.074	0.4	0.52
rs6682312	1	15119720	A	G	0.032	0.94	0.064	0
rs6671788	1	15130227	C	T	0.2	0.66	0.29	0.053
rs3845590	1	15138738	G	A	0.31	0.49	0.4	0.11
rs6658818	1	15142300	A	G	0.22	0.61	0.34	0.048
rs11585327	1	15167003	G	A	0.1	0.8	0.19	0.011
rs3856273	1	15182153	G	A	0.15	0.72	0.26	0.016
rs3845596	1	15189299	A	G	0.4	0.36	0.48	0.16
rs2462190	1	15192285	A	G	0.28	0.52	0.41	0.07
rs2803399	1	15192559	T	C	0.78	0.032	0.37	0.6
rs4661539	1	15192916	C	A	0.52	0.25	0.47	0.28
rs12564579	1	15197814	C	T	0.44	0.34	0.44	0.22
rs2690024	1	15211824	A	C	0.83	0.027	0.28	0.69
rs2807554	1	15225565	T	C	0.99	0.0053	0	0.99
rs2807559	1	15233348	T	C	1	0	0	1
rs6699251	1	15240105	A	G	0	1	0	0
rs12568670	1	15251688	G	A	0.072	0.86	0.13	0.0053
rs12568821	1	15257426	G	A	0.077	0.86	0.13	0.011
rs10927583	1	15258425	G	A	0.24	0.59	0.35	0.064
rs12410007	1	15264270	A	G	0.15	0.72	0.26	0.022
rs10927590	1	15270890	C	T	0.086	0.83	0.16	0.0053
rs12563750	1	15277342	G	T	0.088	0.84	0.14	0.016
rs7522410	1	15280823	A	G	0.21	0.62	0.34	0.043
rs6429696	1	15286805	C	T	0.48	0.25	0.53	0.22
rs10754875	1	15294031	G	A	0.27	0.54	0.39	0.074
rs2175773	1	15299672	A	G	0.28	0.52	0.41	0.075
rs12084008	1	15303970	G	A	0.19	0.66	0.29	0.048
rs7522712	1	15307478	G	A	0.34	0.45	0.43	0.13
rs12754000	1	15314120	A	G	0.23	0.59	0.36	0.048
rs4661310	1	15320449	C	T	0.25	0.56	0.38	0.059
rs7529561	1	15328151	A	C	0.15	0.72	0.26	0.021
rs6429703	1	15339960	T	C	0.88	0.037	0.17	0.79
rs938252	1	15344936	G	A	0.93	0.011	0.13	0.86
rs6658629	1	15347711	T	C	0.11	0.81	0.16	0.028
rs6679504	1	15356223	G	A	0.49	0.27	0.48	0.25
rs2175771	1	15357505	A	C	0.36	0.41	0.46	0.13
rs4520412	1	15359967	C	T	0.85	0.0053	0.29	0.71
rs10803341	1	15376091	T	C	0.15	0.72	0.26	0.021
rs3795757	1	15388673	T	C	0.64	0.11	0.5	0.39
rs9943244	1	15395881	A	C	0.088	0.82	0.18	0
rs4661572	1	15402156	A	G	0.25	0.55	0.41	0.042
rs1000313	1	15405489	A	G	0.18	0.68	0.29	0.032
rs17372042	1	15410037	G	A	0.18	0.68	0.29	0.032
rs4661318	1	15421785	T	C	0.31	0.46	0.46	0.08
rs476859	1	15428508	C	T	0.39	0.38	0.47	0.15
rs514370	1	15434726	C	T	0.17	0.71	0.24	0.048
rs1055412	1	15441275	C	T	0.6	0.15	0.51	0.35
rs2235789	1	15442058	T	C	0.41	0.34	0.51	0.15
rs1476356	1	15443368	A	G	0.92	0.016	0.12	0.86
rs1005447	1	15450551	A	G	0.61	0.13	0.52	0.35
rs12046866	1	15456919	G	A	0.33	0.46	0.42	0.12
rs4661579	1	15465487	G	A	0.93	0.016	0.12	0.87
rs2206761	1	15466832	C	T	0.56	0.19	0.5	0.31
rs1883761	1	15477865	G	A	0.73	0.095	0.34	0.56
rs4661582	1	15482932	C	T	0.39	0.34	0.54	0.12
rs16851358	1	15500332	C	T	0.17	0.69	0.26	0.043
rs4661594	1	15507952	T	G	0.37	0.4	0.47	0.13
rs16851387	1	15518792	G	A	0.22	0.61	0.34	0.048
rs2050233	1	15528487	G	A	0.75	0.069	0.36	0.57
rs7536482	1	15530260	T	C	0.58	0.19	0.47	0.34
rs10927720	1	15532130	C	T	0.23	0.6	0.35	0.053
rs12070469	1	15537122	C	T	0.35	0.43	0.42	0.14
rs1316277	1	15539953	C	T	0.13	0.76	0.2	0.032
rs1316276	1	15539998	T	C	0.84	0.032	0.25	0.71
rs7681	1	15546761	G	A	0.32	0.48	0.41	0.12
rs10927736	1	15552651	C	T	0.34	0.43	0.46	0.11
rs6429732	1	15558938	T	C	0.23	0.59	0.37	0.043
rs767255	1	15560900	T	G	0.4	0.34	0.52	0.14
rs4644485	1	15566803	C	T	0.76	0.079	0.31	0.61
rs1752024	1	15570989	C	T	0.53	0.21	0.51	0.28
rs10927753	1	15591929	T	C	0.6	0.16	0.46	0.37
rs7553794	1	15606723	T	C	0.11	0.8	0.19	0.011
rs572953	1	15609117	T	G	0.33	0.45	0.43	0.12
rs536364	1	15613478	G	A	0.59	0.21	0.39	0.4
rs11583695	1	15619942	G	A	0.063	0.89	0.095	0.016
rs12090769	1	15625820	C	T	0.063	0.89	0.095	0.016
rs12731067	1	15631966	C	T	0.0027	0.99	0.0054	0
rs2312535	1	15635521	C	T	0.4	0.38	0.46	0.17
rs11809847	1	15638004	G	A	0.39	0.38	0.46	0.16
rs7554324	1	15644729	C	A	0.38	0.38	0.49	0.13
rs3765356	1	15651062	A	G	0.32	0.46	0.44	0.1
rs2479084	1	15668815	T	C	0.07	0.87	0.12	0.011
rs2473358	1	15680451	G	T	0.44	0.32	0.48	0.19
rs1751998	1	15686006	A	G	0.56	0.19	0.49	0.31
rs10803382	1	15691540	A	C	0.23	0.6	0.34	0.061
rs876295	1	15697183	A	G	0.29	0.5	0.41	0.091
rs736185	1	15705072	G	A	0.12	0.77	0.21	0.016
rs1010294	1	15708540	A	G	0.26	0.54	0.4	0.059
rs2496334	1	15715267	T	C	0.26	0.54	0.4	0.059
rs12562848	1	15720899	A	C	0.12	0.78	0.21	0.016
rs742361	1	15726566	G	A	0.25	0.56	0.38	0.063
rs2473344	1	15728289	T	C	0.79	0.043	0.34	0.61
rs733887	1	15732793	A	G	0.52	0.21	0.54	0.25
rs2496325	1	15739016	A	G	0.3	0.47	0.46	0.074
rs2496320	1	15744271	T	C	0.12	0.77	0.21	0.016
rs2473357	1	15757044	A	G	0.35	0.43	0.43	0.13
rs6693417	1	15763340	A	G	0.4	0.38	0.45	0.17
rs551713	1	15777412	C	T	0.37	0.39	0.47	0.14
rs16851662	1	15783771	A	G	0.098	0.82	0.16	0.016
rs7547591	1	15788789	A	G	0.24	0.56	0.38	0.053
rs3820071	1	15808767	G	A	0.27	0.53	0.39	0.074
rs6667862	1	15814186	C	T	0.55	0.2	0.5	0.3
rs4646092	1	15821673	C	T	0.23	0.59	0.35	0.053
rs6685648	1	15825195	T	C	0.32	0.47	0.42	0.11
rs1052576	1	15832543	T	C	0.52	0.2	0.55	0.25
rs10927796	1	15857134	A	G	0.55	0.2	0.51	0.29
rs11577225	1	15864242	T	C	0.23	0.59	0.35	0.053
rs16851781	1	15870503	G	A	0.0027	0.99	0.0053	0
rs10803391	1	15876578	A	G	0.32	0.47	0.42	0.11
rs7533125	1	15883744	T	C	0.23	0.59	0.36	0.053
rs1467513	1	15894959	T	C	0.32	0.47	0.42	0.11
rs7524350	1	15905699	T	C	0	1	0	0
rs10159271	1	15913121	G	A	0.57	0.17	0.53	0.3
rs1547032	1	15918974	G	A	0.079	0.85	0.14	0.011
rs6702435	1	15940005	C	T	0.23	0.59	0.37	0.043
[truncated: 259,080+ more rows]

## Sheet: Non-Belgian origin excluded
	chr	pos	ref	var	VAF	freq_AA	freq_AB	freq_BB
rs3094315	1	752566	G	A	0.86	0.019	0.24	0.74
rs2073813	1	753541	G	A	0.13	0.76	0.21	0.03
rs6684487	1	791853	G	A	0.11	0.78	0.21	0.0065
rs4475691	1	846808	C	T	0.23	0.62	0.31	0.071
rs28587382	1	852772	G	A	0.0065	0.99	0	0.0065
rs2340589	1	864755	A	G	1	0	0.0065	0.99
rs1110052	1	873558	G	T	0.65	0.12	0.45	0.42
rs7523549	1	879317	C	T	0.029	0.94	0.058	0
rs2272756	1	882033	G	A	0.24	0.58	0.35	0.065
rs28711536	1	888220	G	A	0	1	0	0
rs13303010	1	894573	G	A	0.9	0.0065	0.18	0.81
rs3935066	1	900730	G	A	0.91	0.0066	0.17	0.82
rs2340594	1	909555	A	G	0.98	0.0065	0.032	0.96
rs13303355	1	915227	A	G	0.96	0.013	0.052	0.93
rs6693747	1	922009	G	A	0.2	0.63	0.34	0.033
rs9777703	1	928836	C	T	0.97	0	0.058	0.94
rs9697457	1	934345	G	A	0.0065	0.99	0	0.0065
rs3128117	1	944564	T	C	0.38	0.34	0.55	0.11
rs28446115	1	950508	G	A	0.0065	0.99	0	0.0065
rs28555183	1	956972	C	T	0.0065	0.99	0	0.0065
rs4970393	1	962606	G	A	0.61	0.12	0.54	0.34
rs4970349	1	967658	C	T	0.59	0.12	0.56	0.31
rs17160776	1	985900	C	T	0.02	0.97	0.026	0.0066
rs2245754	1	992327	C	T	0.87	0.007	0.24	0.76
rs7526076	1	998395	A	G	0.76	0.039	0.41	0.56
rs3934834	1	1005806	C	T	0.15	0.71	0.28	0.013
rs3766191	1	1017587	C	T	0.15	0.72	0.27	0.013
rs9442372	1	1018704	A	G	0.6	0.14	0.52	0.34
rs3737728	1	1021415	A	G	0.75	0.039	0.41	0.55
rs10907178	1	1021583	A	C	0.15	0.71	0.28	0.013
rs6687776	1	1030565	C	T	0.18	0.67	0.29	0.033
rs11579015	1	1036959	T	C	0.14	0.73	0.25	0.02
rs6671356	1	1040026	T	C	0.16	0.71	0.26	0.026
rs11811175	1	1045538	C	T	0	1	0	0
rs4970405	1	1048955	A	G	0.14	0.74	0.24	0.02
rs1105065	1	1054076	C	T	0.16	0.71	0.27	0.026
rs7540009	1	1060235	G	A	0.02	0.97	0.026	0.0065
rs10907182	1	1066403	T	C	0.56	0.22	0.44	0.34
rs12737205	1	1078583	C	T	0.068	0.88	0.11	0.013
rs4970362	1	1094738	A	G	0.64	0.12	0.49	0.39
rs9660710	1	1099342	A	C	0.96	0.0065	0.065	0.93
rs4442317	1	1106784	T	C	0.21	0.61	0.36	0.033
rs12092254	1	1113121	G	A	0.1	0.82	0.16	0.019
rs6668667	1	1114668	G	A	0.066	0.88	0.11	0.013
rs3813204	1	1121014	G	A	0.11	0.8	0.17	0.026
rs4314833	1	1122024	T	C	0.1	0.82	0.16	0.026
rs12060422	1	1129920	G	A	0.091	0.83	0.16	0.013
rs9729550	1	1135242	A	C	0.22	0.63	0.3	0.071
rs11466681	1	1141387	C	T	0.04	0.93	0.067	0.0067
rs34945898	1	1147024	G	A	0.036	0.93	0.059	0.0065
rs12036216	1	1153113	G	A	0.11	0.8	0.2	0.0066
rs11260562	1	1165310	G	A	0.045	0.91	0.091	0
rs7528416	1	1171249	T	C	0.099	0.82	0.17	0.013
rs715643	1	1172907	C	T	0.075	0.86	0.14	0.0065
rs12093154	1	1178925	G	A	0.085	0.84	0.16	0.0065
rs7524470	1	1192515	A	G	0.043	0.91	0.086	0
rs4018608	1	1203938	T	C	0.026	0.95	0.052	0
rs12073590	1	1205155	A	C	0.029	0.94	0.059	0
rs6689813	1	1210963	T	C	0.056	0.89	0.11	0
rs12077700	1	1219775	C	T	0.033	0.94	0.052	0.0065
rs1749951	1	1231656	G	A	0.033	0.93	0.066	0
rs11586188	1	1237829	G	A	0.058	0.9	0.091	0.013
rs12103	1	1247494	T	C	0.82	0.033	0.29	0.68
rs4970432	1	1254136	G	A	0.94	0.0065	0.1	0.89
rs35424002	1	1269986	G	A	0.026	0.95	0.039	0.0066
rs307371	1	1273116	A	G	0.94	0.0066	0.11	0.89
rs3855955	1	1276077	G	A	0.25	0.57	0.37	0.065
rs3855956	1	1276410	C	A	0.94	0.0065	0.1	0.89
rs182532	1	1287040	T	C	0.97	0	0.066	0.93
rs2649588	1	1314015	C	T	0.94	0.0065	0.097	0.9
rs2291889	1	1335218	G	A	0.036	0.94	0.058	0.0065
rs17160977	1	1341185	A	G	0.0033	0.99	0.0065	0
rs35368272	1	1374436	C	T	0.02	0.96	0.04	0
rs1312568	1	1385211	A	G	0.15	0.7	0.3	0
rs1240732	1	1404809	A	G	0.089	0.82	0.18	0
rs819980	1	1425700	T	C	0.095	0.82	0.18	0.0066
rs6690515	1	1447325	G	A	0.12	0.76	0.23	0.0065
rs12032637	1	1465382	A	G	0.039	0.92	0.078	0
rs3118505	1	1472047	C	T	0.069	0.87	0.12	0.0066
rs7517401	1	1483010	G	A	0.33	0.44	0.46	0.1
rs2031709	1	1485984	C	A	0.023	0.96	0.032	0.0065
rs7531530	1	1489670	C	T	0.28	0.51	0.41	0.078
rs9439468	1	1499298	A	G	0.34	0.44	0.45	0.11
rs6603793	1	1505255	C	T	0.34	0.43	0.46	0.11
rs7519837	1	1510801	C	T	0.32	0.46	0.43	0.1
rs6604983	1	1521595	A	G	0.11	0.78	0.2	0.013
rs10157140	1	1527083	T	C	0.51	0.24	0.5	0.26
rs11552172	1	1534614	T	C	0.25	0.58	0.36	0.065
rs4648782	1	1542186	G	A	0.0065	0.99	0	0.0065
rs28464684	1	1566160	T	C	0.98	0.0066	0.02	0.97
rs6699975	1	1603434	G	T	0.53	0.21	0.53	0.26
rs28707307	1	1610809	A	G	0	1	0	0
rs7520934	1	1615348	A	C	0.44	0.29	0.54	0.17
rs4648793	1	1671782	C	T	0.59	0.2	0.42	0.38
rs7407	1	1684472	C	T	0.45	0.31	0.47	0.22
rs2235537	1	1689762	T	C	0.5	0.26	0.48	0.26
rs7531583	1	1706160	A	G	0.75	0.065	0.37	0.57
rs10907194	1	1712230	C	T	0.31	0.49	0.4	0.1
rs742359	1	1715011	C	A	0.31	0.49	0.41	0.11
rs2272908	1	1721479	C	T	0.44	0.32	0.47	0.21
rs9970652	1	1725626	C	T	0.2	0.65	0.3	0.052
rs16825334	1	1740403	A	G	0	1	0	0
rs2180311	1	1748734	T	C	0.45	0.32	0.47	0.21
rs9786942	1	1759213	A	G	0.45	0.31	0.47	0.22
rs7553640	1	1762014	T	C	0.95	0.0065	0.084	0.91
rs11260622	1	1775175	A	G	0.96	0.0065	0.071	0.92
rs6681938	1	1781220	T	C	0.31	0.49	0.39	0.12
rs7511905	1	1793786	A	C	0.96	0	0.087	0.91
rs16824508	1	1799191	G	A	0.0065	0.99	0	0.0065
rs7525092	1	1810090	C	T	0.3	0.5	0.4	0.099
rs6603803	1	1812688	A	G	0.45	0.32	0.47	0.22
rs16824526	1	1818129	A	C	0.2	0.64	0.31	0.052
rs6688000	1	1823922	A	G	0.96	0	0.085	0.92
rs941531	1	1832357	G	A	0.31	0.48	0.42	0.1
rs2377037	1	1838516	C	A	0.32	0.46	0.44	0.099
rs28659907	1	1841815	T	G	0	1	0	0
rs2748986	1	1847856	G	T	0.48	0.26	0.52	0.22
rs1884454	1	1853288	G	T	0.33	0.44	0.46	0.1
rs2748984	1	1859296	T	C	0.43	0.32	0.49	0.19
rs2803316	1	1865298	A	G	0.47	0.27	0.52	0.21
rs28658236	1	1868485	G	A	0.25	0.56	0.38	0.059
rs2803329	1	1874581	A	G	0.77	0.039	0.38	0.58
rs4648737	1	1881019	T	G	0.033	0.93	0.065	0
rs2803291	1	1892325	T	C	0.83	0.026	0.28	0.69
rs28523363	1	1897469	A	G	0.3	0.48	0.43	0.085
rs13303201	1	1903712	C	A	0.38	0.39	0.46	0.15
rs4648745	1	1914265	T	C	0.38	0.39	0.47	0.14
rs6661597	1	1926087	T	C	0.42	0.31	0.54	0.15
rs28550169	1	1939826	C	T	0.14	0.73	0.25	0.019
rs3128318	1	1952782	C	A	0.87	0.013	0.24	0.75
rs3121822	1	1972462	T	C	0.075	0.86	0.14	0.0065
rs3128317	1	1979724	C	A	0.27	0.53	0.4	0.071
rs28668690	1	1985705	G	A	0.0065	0.99	0	0.0065
rs2803294	1	1997150	G	A	0.19	0.66	0.3	0.039
rs2678939	1	2000592	C	A	0.19	0.65	0.32	0.033
rs2254669	1	2006108	A	G	0.35	0.39	0.52	0.092
rs28847605	1	2010066	C	T	0.0065	0.99	0	0.0065
rs2678947	1	2015969	A	C	0.33	0.41	0.52	0.072
rs6694101	1	2020489	C	T	0.34	0.4	0.53	0.072
rs2459994	1	2024064	C	T	0.15	0.71	0.27	0.013
rs884080	1	2026749	A	G	0.47	0.25	0.57	0.18
rs12410859	1	2038732	C	T	0.23	0.58	0.38	0.039
rs925905	1	2044037	T	C	0.61	0.15	0.5	0.36
rs3128337	1	2045882	A	G	0.6	0.15	0.5	0.35
rs3107151	1	2051513	T	G	0.59	0.17	0.48	0.35
rs3128291	1	2058023	A	G	0.82	0.033	0.3	0.67
rs7531342	1	2063582	G	A	0	1	0	0
rs16824860	1	2069817	G	T	0	1	0	0
rs385039	1	2077409	A	G	0.24	0.56	0.39	0.046
rs262641	1	2104981	A	G	0.24	0.57	0.39	0.046
rs2460001	1	2111030	T	C	0.39	0.35	0.52	0.12
rs16824907	1	2123535	G	A	0.0065	0.99	0	0.0065
rs6665593	1	2140261	G	A	0.13	0.76	0.22	0.02
rs7512482	1	2146966	T	C	0.18	0.68	0.29	0.033
rs2460000	1	2156362	A	G	0.66	0.11	0.46	0.43
rs263533	1	2163568	C	T	0.41	0.34	0.49	0.16
rs10910032	1	2169079	C	T	0.11	0.78	0.22	0.0068
rs263526	1	2173504	T	C	0.38	0.38	0.48	0.14
rs16824947	1	2185886	C	T	0	1	0	0
rs10797417	1	2192433	A	G	0.036	0.93	0.071	0
rs7547453	1	2195117	C	T	0.37	0.39	0.47	0.14
rs11588312	1	2199057	C	T	0.082	0.84	0.15	0.0065
rs7553178	1	2204755	G	A	0.69	0.092	0.43	0.48
rs10910047	1	2211849	A	G	0.6	0.18	0.44	0.38
rs12119470	1	2218100	C	T	0.11	0.79	0.19	0.02
rs903919	1	2222583	T	C	0.87	0.0065	0.24	0.75
rs884940	1	2223866	C	T	0.44	0.31	0.51	0.18
rs12064035	1	2230083	C	T	0.0065	0.99	0	0.0065
rs2279702	1	2234632	G	A	0.2	0.64	0.31	0.046
rs2173049	1	2240006	T	C	0.87	0.013	0.24	0.75
rs2843157	1	2240383	C	T	0.099	0.82	0.16	0.02
rs2643902	1	2245439	T	C	0.78	0.026	0.38	0.59
rs2645077	1	2249236	G	A	0.84	0.03	0.25	0.72
rs12080256	1	2251357	C	A	0.23	0.56	0.41	0.026
rs2643893	1	2257727	C	T	0.67	0.12	0.44	0.45
rs903904	1	2263888	C	T	0.26	0.57	0.35	0.085
rs2843143	1	2269948	C	T	0.22	0.59	0.39	0.026
rs4648829	1	2275138	C	T	0.34	0.44	0.45	0.11
rs2055204	1	2280661	G	A	0.49	0.24	0.54	0.22
rs2840528	1	2283896	A	G	0.42	0.35	0.46	0.19
rs2645082	1	2284003	T	C	0.76	0.071	0.34	0.59
rs3795272	1	2284195	T	C	0.34	0.43	0.47	0.1
rs2840531	1	2286408	C	T	0.15	0.73	0.23	0.032
rs903914	1	2289321	G	A	0.28	0.51	0.42	0.065
rs7545940	1	2299627	T	C	0.34	0.42	0.48	0.1
rs12031614	1	2306152	C	T	0.38	0.39	0.46	0.15
rs2843160	1	2309082	T	G	0.48	0.27	0.51	0.22
rs2643901	1	2314319	T	C	0.88	0.026	0.18	0.79
rs903903	1	2319428	A	G	0.49	0.27	0.49	0.24
rs4648633	1	2320702	T	C	0.22	0.61	0.34	0.052
rs1123571	1	2326009	G	A	0.39	0.35	0.51	0.14
rs3001336	1	2333031	G	A	0.91	0.0065	0.18	0.82
rs2494428	1	2339074	C	T	0.9	0.0065	0.2	0.8
rs12731309	1	2352146	C	T	0.19	0.68	0.27	0.058
rs35799953	1	2353869	G	T	0.31	0.46	0.46	0.085
rs12022929	1	2359981	G	T	0.062	0.88	0.11	0.0066
rs4648843	1	2366316	C	T	0.17	0.71	0.25	0.039
rs6659405	1	2373089	G	T	0.3	0.46	0.48	0.059
rs11581548	1	2379248	G	A	0.28	0.5	0.45	0.053
rs10797425	1	2383756	A	G	0.36	0.42	0.44	0.14
rs4648636	1	2394226	T	G	0.2	0.67	0.26	0.073
rs2477692	1	2397996	C	T	0.34	0.49	0.35	0.17
rs2494626	1	2404256	C	T	0.29	0.51	0.4	0.086
rs12049628	1	2409276	A	G	0.57	0.16	0.54	0.3
rs4995304	1	2414928	G	A	0.54	0.19	0.54	0.27
rs7512269	1	2418625	C	T	0.15	0.73	0.25	0.02
rs2477702	1	2424894	T	C	0.22	0.6	0.36	0.045
rs2477703	1	2425992	C	T	0.74	0.059	0.4	0.54
rs3814298	1	2434744	C	T	0.25	0.55	0.4	0.053
rs1107685	1	2439191	A	G	0.17	0.69	0.28	0.026
rs2985862	1	2452569	T	C	0.74	0.059	0.41	0.54
rs12406506	1	2464567	G	T	0.72	0.065	0.42	0.51
rs942824	1	2474205	T	C	0.5	0.26	0.48	0.26
rs2257763	1	2490898	C	A	0.5	0.26	0.49	0.25
rs2234167	1	2494330	G	A	0.11	0.79	0.19	0.013
rs11573998	1	2495673	T	C	0	1	0	0
rs2495365	1	2498027	A	G	0.49	0.3	0.43	0.27
rs4310388	1	2507415	G	T	0.4	0.37	0.45	0.18
rs734999	1	2513216	C	T	0.49	0.27	0.48	0.25
rs2296443	1	2522392	G	A	0.35	0.43	0.45	0.12
rs6424092	1	2532899	C	A	0.64	0.14	0.42	0.43
rs10910105	1	2538209	G	A	0.35	0.44	0.43	0.13
rs10752748	1	2544640	G	A	0.35	0.44	0.43	0.13
rs6684865	1	2546229	G	A	0.35	0.44	0.43	0.14
rs12117343	1	2551785	C	T	0.19	0.66	0.3	0.039
rs12748729	1	2558740	C	T	0.65	0.13	0.43	0.44
rs6698817	1	2564183	T	C	0.65	0.13	0.43	0.44
rs6424062	1	2694496	G	A	0.46	0.31	0.47	0.22
rs4648499	1	2699649	A	C	0.81	0.052	0.29	0.66
rs4648356	1	2709164	C	A	0.35	0.44	0.43	0.13
rs10909851	1	2714157	T	C	0.092	0.83	0.16	0.013
rs897623	1	2721576	A	G	0.81	0.053	0.28	0.66
rs10909880	1	2727804	C	T	0.46	0.29	0.49	0.22
rs10909890	1	2733587	G	A	0.029	0.95	0.046	0.0065
rs6665757	1	2739933	C	T	0.0065	0.99	0	0.0065
rs4609377	1	2745883	C	T	0.51	0.24	0.51	0.25
rs4648482	1	2749921	T	C	0.28	0.51	0.41	0.079
rs4648384	1	2756621	C	A	0.45	0.3	0.52	0.19
rs1840738	1	2761530	T	C	0.39	0.35	0.53	0.12
rs4648519	1	2767703	C	T	1	0	0	1
rs12409348	1	2779043	T	C	0.61	0.12	0.53	0.35
rs10910019	1	2789108	T	C	0.48	0.26	0.52	0.22
rs10909793	1	2794551	G	T	0.55	0.19	0.52	0.29
rs10797342	1	2797856	C	T	0.57	0.16	0.54	0.3
rs2045333	1	2801459	C	T	0.12	0.77	0.22	0.013
rs3100865	1	2806107	T	G	0.3	0.47	0.47	0.058
rs1456466	1	2811988	T	C	0.15	0.71	0.28	0.013
rs2842910	1	2817421	T	C	0.15	0.71	0.27	0.013
rs12035436	1	2823459	G	T	0.2	0.64	0.32	0.039
rs880725	1	2824989	A	G	0.23	0.59	0.37	0.046
rs1869970	1	2829551	A	G	0.22	0.6	0.37	0.033
rs7340016	1	2833332	A	G	0.21	0.61	0.36	0.032
rs2045331	1	2842270	G	A	0.26	0.55	0.4	0.058
rs2606411	1	2847488	T	C	0.49	0.23	0.55	0.22
rs10797368	1	2852707	C	T	0.016	0.97	0.019	0.0065
rs16823228	1	2853759	A	G	0.34	0.44	0.44	0.12
rs7539511	1	2862320	G	T	0.35	0.44	0.44	0.13
rs7541664	1	2865901	C	T	0.0097	0.99	0.0065	0.0065
rs2606418	1	2870850	A	G	0.29	0.49	0.43	0.078
rs10909845	1	2876525	T	C	0.72	0.065	0.44	0.5
rs2485944	1	2883858	C	T	0.17	0.67	0.32	0.013
rs2485945	1	2883932	T	C	0.18	0.67	0.31	0.02
rs12044030	1	2889577	C	T	0.82	0.0066	0.36	0.64
rs12046158	1	2891713	C	T	0.69	0.091	0.44	0.47
rs35490531	1	2897876	G	A	0.15	0.72	0.26	0.02
rs11807605	1	2903380	G	A	0	1	0	0
rs4489496	1	2909170	G	A	0	1	0	0
rs12023273	1	2915334	T	C	0.13	0.76	0.22	0.02
rs12022429	1	2919942	G	A	0.13	0.76	0.22	0.02
rs12562637	1	2924666	C	T	0.0065	0.99	0	0.0065
rs4486390	1	2931440	C	T	0.13	0.76	0.21	0.026
rs16823374	1	2937312	C	A	0.0065	0.99	0	0.0065
rs4576609	1	2938265	C	T	0.19	0.67	0.29	0.045
rs2142569	1	2944527	G	A	0.37	0.4	0.46	0.14
rs10489589	1	2951244	T	C	0.18	0.68	0.29	0.039
rs28546253	1	2963933	A	G	0	1	0	0
rs2280986	1	2976941	G	A	0.0065	0.99	0	0.0065
rs2297828	1	2983963	G	A	0.33	0.45	0.44	0.1
rs1572656	1	2989543	T	G	0.21	0.65	0.29	0.061
rs2817168	1	3013690	A	G	0.42	0.32	0.51	0.16
rs12740402	1	3019520	C	A	0.13	0.76	0.22	0.02
rs2993501	1	3025986	A	C	0.53	0.23	0.49	0.28
rs2993503	1	3028987	A	G	0.4	0.35	0.5	0.14
rs6690373	1	3035227	A	G	0.11	0.78	0.21	0.0065
rs876740	1	3037613	C	T	0.39	0.36	0.49	0.14
rs10909883	1	3050497	A	G	0.069	0.87	0.12	0.0065
rs2817185	1	3062361	A	G	0.26	0.52	0.44	0.039
rs731031	1	3072692	T	C	0.22	0.6	0.36	0.039
rs2742673	1	3080019	G	T	0.5	0.22	0.56	0.22
rs7518255	1	3086464	G	A	0.27	0.55	0.36	0.092
rs35599586	1	3090991	T	C	0.059	0.88	0.12	0
rs2651927	1	3101762	A	C	0.25	0.54	0.42	0.046
rs10752733	1	3104630	A	G	0.87	0.026	0.21	0.77
rs10737190	1	3108496	G	A	0.91	0.019	0.14	0.84
rs7539775	1	3109151	G	A	0.73	0.046	0.45	0.5
rs10909895	1	3113680	T	C	0.18	0.66	0.33	0.013
rs4308918	1	3119729	G	A	0.088	0.83	0.16	0.0065
rs7527157	1	3124308	T	C	0	1	0	0
rs10492941	1	3127137	C	A	0.091	0.82	0.17	0.0065
rs2817146	1	3133439	C	T	0.11	0.8	0.19	0.013
rs2651906	1	3135175	C	T	0.0065	0.99	0	0.0065
rs10909903	1	3141461	C	T	0.078	0.84	0.16	0
rs6424069	1	3147030	T	C	0.19	0.65	0.33	0.026
rs16823599	1	3157425	G	A	0.013	0.98	0.013	0.0065
rs2455118	1	3162209	A	G	0.12	0.79	0.17	0.039
rs7539489	1	3169088	G	A	0.58	0.17	0.5	0.33
rs4648464	1	3171929	G	A	0.58	0.16	0.51	0.32
rs3002685	1	3177480	A	G	0.15	0.71	0.28	0.013
rs2455119	1	3184855	G	T	0.15	0.7	0.28	0.013
rs2455130	1	3191738	A	G	0.11	0.77	0.23	0
rs10492940	1	3197747	C	A	0.13	0.75	0.25	0.0065
rs12562988	1	3199634	G	A	0.013	0.98	0.013	0.0066
rs12068687	1	3203121	G	T	0.0065	0.99	0	0.0065
rs10909918	1	3208375	A	G	0.52	0.28	0.4	0.32
rs1553291	1	3209923	A	G	0.69	0.098	0.42	0.48
rs4648377	1	3211458	A	C	0.79	0.039	0.34	0.62
rs2455144	1	3214732	A	G	0.56	0.22	0.44	0.34
rs2455135	1	3219901	A	G	0.75	0.065	0.36	0.57
rs12409345	1	3228915	T	C	0.18	0.67	0.3	0.026
rs2500271	1	3241829	A	G	0.35	0.44	0.42	0.14
rs10909930	1	3243017	G	T	0.16	0.72	0.24	0.039
rs2483274	1	3248098	A	G	0.51	0.26	0.46	0.28
rs7552331	1	3253941	G	A	0.3	0.49	0.42	0.085
rs882430	1	3259113	G	A	0.32	0.46	0.44	0.1
rs2483289	1	3264190	A	C	0.71	0.072	0.43	0.5
rs2483256	1	3269828	A	G	0.33	0.45	0.43	0.12
rs2500286	1	3276138	A	G	0.18	0.68	0.28	0.039
rs17399569	1	3278959	C	T	0.036	0.93	0.06	0.0066
rs4648485	1	3283528	G	A	0.45	0.3	0.5	0.2
rs12135987	1	3289524	G	A	0.35	0.44	0.43	0.13
rs1538693	1	3294972	G	A	0.69	0.11	0.41	0.48
rs868689	1	3301130	T	G	0.74	0.086	0.36	0.56
rs17399998	1	3305016	C	T	0.22	0.61	0.33	0.059
rs871822	1	3312914	T	G	0.3	0.48	0.44	0.078
rs6424074	1	3317780	A	G	0.31	0.49	0.4	0.12
rs2493304	1	3323477	A	G	0.088	0.82	0.18	0
rs2493292	1	3328659	C	T	0.17	0.68	0.29	0.026
rs2483230	1	3334892	A	G	0.86	0.026	0.23	0.74
rs1984069	1	3336200	C	T	0.75	0.052	0.39	0.56
rs870171	1	3342804	G	T	0.27	0.53	0.41	0.065
rs2493272	1	3349513	T	C	0.22	0.6	0.36	0.039
rs2483250	1	3356405	A	C	0.91	0.013	0.15	0.84
rs12239794	1	3359687	G	A	0	1	0	0
rs2263010	1	3364737	T	C	0.93	0.0065	0.12	0.87
rs2487670	1	3368143	G	A	0.15	0.73	0.25	0.019
rs12047741	1	3383286	G	A	0.068	0.87	0.12	0.0065
rs2185639	1	3389727	C	T	0.87	0.0065	0.25	0.75
rs10797395	1	3395039	G	A	0.86	0.0065	0.26	0.73
rs12124659	1	3400725	C	T	0.89	0.0066	0.2	0.79
rs2821039	1	3407007	G	A	0.1	0.81	0.17	0.019
rs4648507	1	3417960	G	A	0.75	0.059	0.39	0.55
rs947344	1	3423467	C	T	0.15	0.71	0.28	0.014
rs11585362	1	3428608	G	A	0.15	0.72	0.26	0.013
rs2820995	1	3434517	A	G	0.99	0.0065	0	0.99
rs4648392	1	3446813	G	A	0.03	0.94	0.059	0
rs10797400	1	3450637	C	A	0.33	0.44	0.47	0.092
rs2794323	1	3450985	T	C	0.092	0.82	0.17	0.0065
rs12119711	1	3451005	C	T	0.35	0.46	0.39	0.16
rs947347	1	3457295	A	G	0.088	0.83	0.16	0.0065
rs6685801	1	3464451	T	C	0.083	0.83	0.17	0
rs2821063	1	3474626	G	A	0.27	0.51	0.44	0.053
rs10909969	1	3480149	C	T	0.27	0.5	0.44	0.052
rs947354	1	3487126	C	T	0.11	0.79	0.2	0.013
rs2821054	1	3493850	G	T	0.73	0.098	0.34	0.56
rs2794341	1	3495981	T	C	0.89	0.013	0.2	0.79
rs10909979	1	3506087	C	T	0.2	0.62	0.34	0.032
rs12569078	1	3511566	C	T	0	1	0	0
rs4648528	1	3517279	C	T	0.84	0.032	0.25	0.71
rs35701577	1	3522561	T	C	0.24	0.57	0.37	0.059
rs35761570	1	3528920	T	C	0.25	0.56	0.39	0.052
rs10909990	1	3539481	A	G	0.82	0.046	0.27	0.69
rs1128474	1	3545612	A	G	0.26	0.5	0.47	0.026
rs10910000	1	3561258	G	A	0	1	0	0
rs2251098	1	3566706	G	A	0.92	0	0.16	0.84
rs2181484	1	3572774	A	G	0.92	0	0.16	0.84
rs2368544	1	3574756	T	C	0.18	0.67	0.31	0.02
rs10752740	1	3580574	A	G	0.16	0.69	0.31	0
rs6657895	1	3586700	G	A	0.55	0.2	0.49	0.31
rs3765703	1	3592436	T	G	0.38	0.37	0.5	0.13
rs3765705	1	3597017	G	A	0.069	0.86	0.14	0
rs3765716	1	3601940	G	A	0.2	0.65	0.3	0.052
rs3765731	1	3611892	G	A	0.26	0.55	0.38	0.071
rs3765736	1	3616601	C	T	0.42	0.35	0.46	0.19
rs2368540	1	3625768	G	A	0.98	0	0.039	0.96
rs12731705	1	3637459	C	T	0.44	0.28	0.57	0.16
rs2296031	1	3643927	A	G	0.078	0.84	0.16	0
rs9662633	1	3649562	G	A	0.037	0.93	0.073	0
rs12117836	1	3657759	G	A	0.38	0.34	0.56	0.099
rs3737589	1	3662845	A	G	0.38	0.34	0.56	0.098
rs4648554	1	3668004	T	C	0.38	0.35	0.56	0.098
rs1181888	1	3671791	A	G	0.14	0.72	0.27	0.0065
rs1181874	1	3682070	C	A	0.55	0.2	0.51	0.29
rs2275819	1	3689408	G	A	0.092	0.82	0.17	0.0066
rs34121825	1	3695900	C	T	0.085	0.84	0.16	0.0065
rs2298227	1	3701663	T	C	0.12	0.79	0.18	0.026
rs7513053	1	3709487	A	G	0.27	0.53	0.41	0.065
rs6667255	1	3711689	T	C	0.23	0.6	0.34	0.054
rs12403561	1	3717404	G	A	0.039	0.92	0.078	0
rs10909797	1	3720323	C	A	0.48	0.24	0.56	0.2
rs10752721	1	3726326	C	T	0.54	0.18	0.55	0.27
rs6702935	1	3732707	T	C	0.51	0.2	0.59	0.22
rs1936378	1	3738640	A	C	0.54	0.18	0.55	0.27
rs9424290	1	3742009	C	T	0.045	0.92	0.078	0.0065
rs12759497	1	3742257	C	T	0.12	0.78	0.21	0.013
rs6663840	1	3743319	G	A	0.26	0.54	0.39	0.065
rs16824192	1	3748605	G	A	0.28	0.51	0.42	0.072
rs6683827	1	3754596	G	T	0.96	0	0.078	0.92
rs10797347	1	3759784	A	G	0.95	0	0.094	0.91
rs4648426	1	3773089	T	C	0.25	0.58	0.33	0.092
rs4400555	1	3779151	C	T	0.95	0.0065	0.078	0.92
rs12738235	1	3786245	G	A	0.12	0.78	0.18	0.033
rs36081432	1	3792310	C	T	0.088	0.83	0.16	0.0065
rs12039666	1	3797964	C	T	0.0065	0.99	0	0.0065
rs7367066	1	3803755	T	C	0.67	0.12	0.43	0.45
rs12097125	1	3817605	C	T	0.15	0.7	0.3	0
rs11589102	1	3821782	G	A	0.3	0.5	0.39	0.11
rs10909830	1	3822703	C	T	0.29	0.47	0.48	0.053
rs35583447	1	3829614	A	G	0.7	0.12	0.36	0.52
rs34283457	1	3835789	A	G	0.26	0.52	0.44	0.039
rs34835780	1	3842112	T	C	0.51	0.23	0.52	0.25
rs12724233	1	4002832	G	A	0.27	0.53	0.4	0.065
rs7548668	1	4006060	T	C	0.42	0.3	0.57	0.14
rs10799181	1	4009071	T	C	0.15	0.73	0.25	0.026
rs10915433	1	4014091	T	C	0.069	0.88	0.11	0.013
rs7522140	1	4017137	C	T	0.75	0.071	0.36	0.57
rs9426477	1	4023736	A	G	0.35	0.44	0.41	0.15
rs12031275	1	4026068	G	A	0.65	0.15	0.41	0.44
rs10915495	1	4029733	T	C	0.0032	0.99	0.0065	0
rs11581573	1	4034246	A	G	0.67	0.12	0.42	0.46
rs11587331	1	4039896	C	T	0.6	0.2	0.41	0.39
rs11584108	1	4046629	G	A	0.12	0.79	0.19	0.02
rs10799236	1	4052956	A	G	0.085	0.84	0.16	0.0065
rs12135298	1	4057488	A	G	0.88	0.013	0.22	0.76
rs12045781	1	4061608	G	A	0.17	0.68	0.3	0.026
rs4654601	1	4077707	G	A	0.35	0.4	0.5	0.1
rs4311852	1	4085353	C	A	0.18	0.68	0.29	0.039
rs12068729	1	4091650	A	G	0.17	0.68	0.29	0.026
rs10915659	1	4092949	G	A	0.16	0.7	0.28	0.027
rs11806132	1	4105724	C	T	0.0065	0.99	0	0.0065
rs12749761	1	4111187	G	A	0.29	0.5	0.43	0.071
rs10915360	1	4117554	T	C	0.11	0.8	0.19	0.013
rs9792946	1	4119662	G	A	0.92	0.013	0.12	0.86
rs10799180	1	4122464	T	C	0.87	0.032	0.19	0.77
rs10753358	1	4128523	C	A	0.61	0.13	0.51	0.36
rs4130940	1	4130348	A	G	0.56	0.18	0.53	0.3
rs12093951	1	4132222	C	T	0.055	0.9	0.084	0.013
rs4436359	1	4140030	C	A	0.77	0.059	0.34	0.6
rs10915421	1	4145615	T	C	0.17	0.7	0.27	0.033
rs10915423	1	4146028	A	C	0.87	0.032	0.19	0.78
rs4481820	1	4152928	C	A	0.26	0.55	0.39	0.066
rs7523426	1	4160904	G	A	0.068	0.88	0.11	0.013
rs12073797	1	4165198	G	A	0.016	0.97	0.033	0
rs12077262	1	4170048	C	T	0.14	0.75	0.21	0.032
rs7548756	1	4170249	A	C	0.23	0.59	0.35	0.059
rs10915434	1	4174116	T	C	0.13	0.76	0.22	0.026
rs16840802	1	4177898	G	A	0.0065	0.99	0	0.0065
rs6426389	1	4186309	C	T	0.56	0.2	0.49	0.31
rs12409803	1	4193426	G	A	0.48	0.29	0.45	0.26
rs10915445	1	4197642	G	A	0.49	0.28	0.46	0.26
rs7542208	1	4202818	A	G	0.51	0.27	0.44	0.29
rs7539733	1	4208542	C	T	0.32	0.49	0.38	0.14
rs6683453	1	4210402	G	A	0.56	0.21	0.46	0.33
rs16840866	1	4212493	G	A	0.2	0.66	0.29	0.052
rs9988443	1	4216165	G	A	0.35	0.45	0.39	0.16
rs12123330	1	4227464	C	T	0.21	0.64	0.31	0.058
rs10915459	1	4230463	T	C	0.088	0.84	0.14	0.02
rs4233262	1	4236982	C	T	0.77	0.059	0.35	0.59
rs35837871	1	4248463	C	T	0.28	0.52	0.4	0.081
rs6667065	1	4260418	G	A	0.41	0.36	0.46	0.18
rs10158783	1	4263519	G	A	0.085	0.84	0.14	0.013
rs10915477	1	4276838	G	A	0.97	0.0065	0.046	0.95
rs10753374	1	4289045	A	G	0.76	0.079	0.32	0.6
rs10799218	1	4289899	T	C	0.71	0.11	0.36	0.53
rs7534558	1	4292038	C	T	0.44	0.31	0.48	0.2
rs12132422	1	4295304	A	G	0.28	0.51	0.42	0.065
rs12073856	1	4310961	G	A	0.0065	0.99	0	0.0065
rs1908490	1	4312205	C	T	0.51	0.27	0.43	0.29
rs964715	1	4316784	T	C	0.66	0.12	0.43	0.45
rs10799220	1	4323102	C	T	0.14	0.75	0.22	0.026
rs10915494	1	4328476	C	T	0.16	0.71	0.26	0.026
rs17407762	1	4330201	G	A	0.13	0.76	0.23	0.013
rs16838558	1	4343948	G	A	0	1	0	0
rs16838560	1	4351888	T	C	0.065	0.87	0.13	0
rs693734	1	4364226	C	T	0.65	0.097	0.51	0.4
rs351615	1	4370385	G	A	0.75	0.059	0.38	0.56
rs12073612	1	4370489	G	A	0.049	0.91	0.086	0.0066
rs10915509	1	4375859	A	C	0.18	0.68	0.3	0.026
rs12408012	1	4379687	A	G	0.11	0.78	0.22	0.0065
rs2171985	1	4381253	G	T	0.2	0.66	0.29	0.052
rs351606	1	4384056	C	T	0.13	0.76	0.2	0.033
rs579387	1	4395812	A	C	0.18	0.68	0.28	0.039
rs589585	1	4398015	T	C	0.12	0.79	0.18	0.032
rs16838750	1	4404344	C	T	0.059	0.89	0.1	0.0065
rs12139755	1	4408075	G	T	0.078	0.86	0.12	0.02
rs600933	1	4409496	T	C	0.26	0.57	0.35	0.085
rs528291	1	4414045	A	G	0.2	0.65	0.3	0.052
rs349393	1	4419820	A	C	0.31	0.47	0.44	0.092
rs16838800	1	4422230	A	G	0.094	0.82	0.18	0.0065
rs6666204	1	4423272	C	T	0.056	0.9	0.098	0.0065
rs75411	1	4425414	C	T	0.22	0.63	0.31	0.059
rs1845635	1	4441089	A	G	0.058	0.89	0.1	0.0065
rs349413	1	4444706	C	A	0.76	0.071	0.34	0.58
rs2199204	1	4450665	T	G	0.0065	0.99	0.013	0
rs10915522	1	4456133	G	A	0.062	0.88	0.11	0.0065
rs349400	1	4462460	T	G	0.26	0.54	0.4	0.065
rs349401	1	4463585	T	G	0.18	0.67	0.29	0.033
rs12047204	1	4468747	C	T	0.017	0.97	0.02	0.0066
rs10915528	1	4471374	T	C	0.081	0.85	0.14	0.013
rs12119213	1	4477622	A	G	0.082	0.85	0.14	0.013
rs4654432	1	4481215	C	T	0.51	0.25	0.47	0.27
rs2035010	1	4486522	G	A	0.16	0.72	0.25	0.033
rs10915535	1	4491460	G	T	0.19	0.67	0.27	0.058
rs12731060	1	4500436	C	T	0.53	0.22	0.49	0.29
rs780592	1	4507660	G	A	0.96	0.0065	0.071	0.92
rs12407583	1	4513894	A	G	0.086	0.86	0.12	0.026
rs666152	1	4518202	G	T	0.29	0.53	0.35	0.12
rs664520	1	4523357	C	T	0.72	0.098	0.36	0.54
rs10047182	1	4534321	G	A	0.14	0.74	0.25	0.013
rs12143782	1	4534350	C	T	0.2	0.64	0.32	0.045
rs7541288	1	4535148	C	T	0.2	0.64	0.32	0.039
rs11799990	1	4541390	A	C	0.042	0.92	0.072	0.0065
rs6656245	1	4543663	A	G	0.032	0.94	0.052	0.0065
rs350187	1	4549933	G	A	0.12	0.78	0.21	0.013
rs1878052	1	4552802	G	A	0.46	0.32	0.45	0.23
rs350193	1	4554214	C	T	0.15	0.73	0.25	0.019
rs609506	1	4558933	T	C	0.69	0.12	0.38	0.5
rs582598	1	4561962	C	A	0.15	0.71	0.28	0.013
rs10799237	1	4564007	G	A	0.5	0.24	0.52	0.24
rs10753382	1	4566053	A	C	0.44	0.33	0.46	0.21
rs1018306	1	4567165	G	A	0.5	0.24	0.52	0.24
rs780568	1	4569834	A	G	0.84	0.026	0.27	0.7
rs4654552	1	4570982	C	T	0.078	0.85	0.14	0.0065
rs518456	1	4582089	T	G	0.59	0.14	0.55	0.31
rs241238	1	4587519	A	G	0.48	0.22	0.6	0.18
rs241230	1	4592116	G	T	0.21	0.6	0.36	0.032
rs12080165	1	4596700	G	T	0.2	0.64	0.32	0.04
rs12726510	1	4598021	T	C	0.79	0.058	0.3	0.64
rs2411775	1	4603011	C	T	0.8	0.052	0.31	0.64
rs12092980	1	4606471	A	G	0.11	0.79	0.2	0.0065
rs16839257	1	4609024	C	T	0.094	0.83	0.15	0.019
rs241221	1	4609050	T	C	0.59	0.16	0.48	0.35
rs241248	1	4611241	G	A	0.49	0.29	0.44	0.27
rs4654556	1	4615331	T	C	0.11	0.78	0.21	0.0065
rs241264	1	4619038	C	T	0.84	0.046	0.22	0.73
rs977271	1	4625696	C	T	0.092	0.83	0.16	0.013
rs241277	1	4629186	A	C	0.67	0.12	0.42	0.46
rs1541318	1	4634978	A	G	0.44	0.3	0.52	0.18
rs1024139	1	4640902	T	C	0.17	0.69	0.28	0.026
rs532259	1	4646963	C	T	0.93	0.0065	0.13	0.86
rs12079284	1	4651204	G	A	0.082	0.84	0.15	0.0065
rs526695	1	4657049	T	C	0.9	0.013	0.18	0.81
rs12567277	1	4658538	C	T	0.36	0.43	0.41	0.16
rs537761	1	4662408	C	A	0.36	0.41	0.46	0.13
rs3896439	1	4668670	G	A	0.049	0.91	0.084	0.0065
rs10489133	1	4673937	C	T	0.033	0.94	0.052	0.0065
rs4654574	1	4679731	T	C	0.12	0.75	0.25	0
rs1905304	1	4679951	C	A	0.43	0.32	0.49	0.19
rs12029673	1	4684090	A	G	0.22	0.6	0.36	0.039
rs875807	1	4685672	A	G	0.59	0.16	0.5	0.34
rs7527078	1	4690893	C	T	0.42	0.35	0.46	0.18
rs2071967	1	4696092	C	T	0.27	0.56	0.35	0.092
rs12122754	1	4698559	C	T	0.17	0.69	0.27	0.039
rs10915575	1	4701258	T	C	0.23	0.59	0.35	0.058
rs4654454	1	4708162	T	C	0.078	0.86	0.13	0.013
rs6702210	1	4712484	T	C	0.2	0.62	0.35	0.026
rs900501	1	4717340	T	C	0.1	0.81	0.18	0.013
rs12083131	1	4723818	G	A	0.21	0.64	0.31	0.052
rs17421247	1	4724957	C	T	0.31	0.47	0.44	0.092
rs11588149	1	4725496	C	T	0.081	0.84	0.15	0.0065
rs12567266	1	4726454	T	C	0.81	0.052	0.28	0.67
rs6663166	1	4727243	A	G	0.94	0.013	0.086	0.9
rs11587129	1	4731928	G	A	0.27	0.55	0.37	0.084
rs4654455	1	4733355	T	C	0.29	0.51	0.41	0.085
rs13376219	1	4735056	G	A	0.075	0.86	0.12	0.013
rs16839451	1	4737693	G	A	0.22	0.62	0.33	0.052
rs2071990	1	4738058	C	T	0.046	0.92	0.078	0.0065
rs10915587	1	4746636	C	T	0.6	0.15	0.5	0.35
rs12402150	1	4750267	C	A	0.033	0.93	0.066	0
rs7518469	1	4756276	G	T	0.068	0.88	0.11	0.013
rs6686733	1	4763189	T	C	0.12	0.76	0.24	0.0065
rs6688423	1	4768540	T	C	0.48	0.28	0.47	0.25
rs242058	1	4774438	T	C	0.76	0.053	0.38	0.57
rs3820252	1	4784556	C	T	0.023	0.95	0.046	0
rs3766964	1	4792184	T	C	0.34	0.41	0.5	0.092
rs3753702	1	4799200	C	T	0.16	0.7	0.26	0.033
rs409048	1	4805674	T	C	0.39	0.4	0.42	0.18
rs368808	1	4806381	A	G	0.7	0.098	0.41	0.5
rs428001	1	4814400	G	A	0.38	0.4	0.44	0.16
rs3766969	1	4814751	G	A	0.11	0.8	0.18	0.02
rs523141	1	4819667	G	A	0.75	0.071	0.36	0.56
rs12066439	1	4824311	C	T	0.24	0.6	0.31	0.091
rs426095	1	4828063	G	A	0.39	0.4	0.42	0.18
rs9426483	1	4830900	C	T	0.31	0.51	0.35	0.14
rs3766977	1	4833498	G	T	0.15	0.75	0.21	0.039
rs399377	1	4835375	T	C	0.79	0.052	0.32	0.63
rs41313428	1	4842736	G	A	0.0033	0.99	0.0065	0
rs2235438	1	4849384	T	C	0.64	0.14	0.42	0.43
rs2235443	1	4851303	A	G	0.069	0.88	0.11	0.013
rs17345273	1	4859488	G	A	0.11	0.81	0.17	0.02
rs10915613	1	4874505	G	A	0.84	0.026	0.27	0.7
rs2050010	1	4880917	C	A	0.013	0.97	0.026	0
rs12026226	1	4887910	C	A	0.082	0.84	0.15	0.0065
rs2025377	1	4892026	G	A	0.45	0.27	0.55	0.18
rs12067247	1	4898381	A	C	0.089	0.83	0.17	0.0066
rs11802841	1	4904133	G	A	0.013	0.98	0.013	0.0065
rs6683849	1	4908901	A	G	0.61	0.16	0.44	0.39
rs7549868	1	4912726	A	G	0.0065	0.99	0.013	0
rs6426440	1	4914910	C	A	0.62	0.15	0.45	0.4
rs1886112	1	4930181	T	C	0.64	0.15	0.42	0.42
rs10489138	1	4934067	C	T	0.065	0.88	0.12	0.0065
rs753447	1	4939101	C	T	0.3	0.49	0.41	0.099
rs1544062	1	4951789	A	C	0.79	0.039	0.34	0.62
rs6678459	1	4968528	C	T	0.26	0.56	0.36	0.078
rs10915668	1	4973301	C	T	0.43	0.32	0.49	0.19
rs10157835	1	4975565	A	G	0.25	0.58	0.34	0.078
rs942245	1	4981503	A	G	0.49	0.27	0.47	0.26
rs2093763	1	4985137	G	A	0.088	0.83	0.16	0.0065
rs11584727	1	4988262	G	A	0.25	0.58	0.34	0.078
rs2898853	1	4992204	T	C	0.27	0.52	0.42	0.059
rs10915683	1	4996185	A	G	0.47	0.27	0.53	0.2
rs12040043	1	4996772	G	A	0.23	0.58	0.37	0.046
rs9286971	1	5003504	G	A	0.59	0.18	0.46	0.36
rs12411011	1	5011310	G	A	0.084	0.84	0.14	0.013
rs6656223	1	5015844	G	A	0.68	0.1	0.43	0.46
rs10799145	1	5021200	T	G	0.54	0.21	0.51	0.28
rs6702660	1	5023430	A	G	0.72	0.084	0.39	0.53
rs3101219	1	5025060	T	C	0.039	0.92	0.078	0
rs10799149	1	5031379	G	A	0.46	0.26	0.56	0.18
rs12757902	1	5036234	G	A	0.18	0.67	0.3	0.033
rs7365286	1	5047163	C	T	0.34	0.44	0.43	0.12
rs6683624	1	5051710	C	T	0.18	0.67	0.31	0.026
rs1466363	1	5057734	T	C	0.013	0.97	0.026	0
rs9662885	1	5066205	G	T	0.16	0.72	0.24	0.046
rs1870516	1	5072295	C	T	0.29	0.5	0.41	0.092
rs10799152	1	5073658	A	C	0.29	0.49	0.44	0.065
rs2334259	1	5082020	A	G	0.25	0.57	0.36	0.072
rs1459765	1	5088062	C	T	0.16	0.71	0.27	0.026
rs1459761	1	5100691	A	G	0.29	0.51	0.4	0.084
rs10915324	1	5103621	A	G	0.25	0.57	0.36	0.072
rs10915329	1	5114102	C	T	0.39	0.38	0.46	0.16
rs1563792	1	5124859	G	A	0.69	0.13	0.37	0.5
rs12059181	1	5131110	C	T	0	1	0	0
rs3128687	1	5141293	G	T	0.54	0.22	0.48	0.3
rs10915341	1	5142552	T	G	0.33	0.45	0.44	0.11
rs3101213	1	5150766	A	G	0.76	0.065	0.34	0.59
rs3101225	1	5156245	A	C	0.11	0.78	0.21	0.0065
rs2242157	1	5160662	G	T	0.52	0.25	0.45	0.29
rs7513590	1	5170712	A	G	0.086	0.84	0.16	0.0066
rs34160783	1	5179954	G	T	0.088	0.84	0.15	0.013
rs6674378	1	5186247	T	G	0.17	0.69	0.28	0.032
rs12083573	1	5190166	A	G	0.13	0.75	0.24	0.013
rs10492925	1	5195371	T	C	0.21	0.6	0.39	0.013
rs16840051	1	5198789	C	T	0.47	0.29	0.49	0.22
rs12401618	1	5200875	C	A	0.085	0.84	0.16	0.0065
rs9439508	1	5204884	A	G	0.12	0.78	0.2	0.013
rs10753353	1	5211134	T	C	0.75	0.065	0.37	0.56
rs12027352	1	5211338	C	T	0.29	0.49	0.44	0.071
rs10799174	1	5217644	G	A	0.29	0.49	0.45	0.066
rs6690311	1	5226688	A	G	0.76	0.046	0.39	0.57
rs9286977	1	5233284	C	A	0.21	0.63	0.32	0.046
rs6698702	1	5236110	C	T	0.049	0.91	0.085	0.0065
rs17366838	1	5246626	G	T	0.22	0.6	0.36	0.039
rs17375504	1	5251569	G	T	0.22	0.6	0.36	0.039
rs2722781	1	5257229	C	T	0.27	0.56	0.34	0.097
rs2679218	1	5262901	T	C	0.37	0.4	0.46	0.15
rs6603821	1	5267850	G	A	0.45	0.32	0.45	0.22
rs16840183	1	5280502	T	G	0.062	0.88	0.11	0.0065
rs938962	1	5283942	C	T	0.39	0.4	0.44	0.17
rs4259664	1	5287108	T	G	0.24	0.57	0.39	0.046
rs2353169	1	5296844	T	C	0.46	0.32	0.43	0.25
rs521430	1	5307076	C	T	0.41	0.36	0.47	0.17
rs7534404	1	5309255	G	A	0.28	0.51	0.42	0.072
rs12135834	1	5309667	C	T	0.47	0.31	0.45	0.24
rs4465222	1	5310258	T	C	0.86	0.032	0.21	0.75
rs670971	1	5312308	G	A	0.22	0.62	0.33	0.052
rs6703948	1	5313445	C	A	0.22	0.64	0.29	0.072
rs632798	1	5320534	A	G	0.8	0.045	0.31	0.64
rs630153	1	5321139	G	A	0.37	0.41	0.44	0.16
rs12139398	1	5325724	G	T	0.33	0.45	0.44	0.11
rs579467	1	5329865	T	C	0.69	0.092	0.43	0.48
rs584938	1	5334079	A	C	0.28	0.52	0.4	0.078
rs4847576	1	5335599	T	C	0.052	0.9	0.1	0
rs12141954	1	5342295	A	G	0.41	0.31	0.55	0.14
rs557477	1	5346474	T	G	0.41	0.36	0.45	0.19
rs665471	1	5347457	C	T	0.59	0.14	0.55	0.31
rs10915406	1	5349616	G	A	0.28	0.52	0.4	0.079
rs912988	1	5354844	C	T	0.41	0.35	0.47	0.18
rs11579000	1	5362345	A	G	0.13	0.74	0.25	0.0065
rs9439527	1	5369798	T	C	0.58	0.17	0.5	0.33
rs9439564	1	5376086	T	C	0.5	0.22	0.58	0.21
rs1570964	1	5384158	A	G	0.52	0.22	0.53	0.25
rs11576325	1	5390472	C	T	0.1	0.81	0.19	0.0065
rs4990689	1	5396750	A	G	0.36	0.4	0.48	0.12
rs4129058	1	5410542	C	T	0.63	0.14	0.46	0.4
rs11811497	1	5415124	A	G	0.081	0.84	0.16	0
rs7525683	1	5421797	A	G	0.082	0.84	0.16	0
rs11578764	1	5464296	A	G	0.049	0.9	0.097	0
rs12029480	1	5465673	C	T	0.24	0.59	0.34	0.065
rs7418357	1	5471517	G	A	0.29	0.52	0.39	0.092
rs6603835	1	5475663	C	A	0.64	0.16	0.41	0.44
rs11260657	1	5482386	G	A	0.17	0.69	0.28	0.026
rs11804751	1	5497133	C	T	0.0065	0.99	0	0.0065
rs10907214	1	5504553	G	A	0.32	0.51	0.34	0.15
rs11260694	1	5514194	C	T	0.39	0.38	0.45	0.17
rs7515412	1	5520607	C	T	0.059	0.89	0.1	0.0065
rs7536506	1	5528517	A	G	0.46	0.29	0.51	0.21
rs7526318	1	5534570	C	T	0.97	0.0067	0.04	0.95
rs1004125	1	5540807	A	C	0.93	0.0067	0.12	0.87
rs12030717	1	5549118	C	T	0.13	0.75	0.23	0.013
rs2071957	1	5555529	T	C	0.84	0.013	0.29	0.69
rs9661310	1	5561412	G	A	0.1	0.81	0.18	0.013
rs916374	1	5565117	A	G	0.095	0.82	0.18	0.0066
rs9660967	1	5581798	T	C	0.79	0.071	0.29	0.64
rs959873	1	5586430	G	T	0.79	0.065	0.29	0.65
rs10737109	1	5592422	G	A	0.86	0.033	0.22	0.75
rs1418630	1	5597755	C	T	0.078	0.85	0.14	0.0065
rs1418632	1	5612956	C	T	0.46	0.28	0.52	0.2
rs1935762	1	5616830	A	G	0.082	0.84	0.16	0
rs11803192	1	5623683	T	C	0.081	0.84	0.16	0
rs10127971	1	5628914	C	T	0	1	0	0
rs1775421	1	5641582	G	T	0.092	0.83	0.16	0.013
rs1818038	1	5642511	G	A	0.37	0.4	0.47	0.13
rs10907200	1	5646002	C	T	0.4	0.36	0.47	0.17
rs12139270	1	5658419	G	A	0.085	0.84	0.14	0.013
rs17028335	1	5664972	A	C	0	1	0	0
rs707582	1	5671786	A	G	0.49	0.27	0.49	0.25
rs770718	1	5674434	T	C	0.72	0.065	0.42	0.51
rs9439587	1	5679808	G	A	0.25	0.56	0.39	0.059
rs945322	1	5684301	A	C	0.072	0.86	0.14	0
rs4845793	1	5686915	A	G	0.7	0.072	0.45	0.48
rs17460221	1	5687879	T	C	0.16	0.72	0.25	0.032
rs17028491	1	5703552	G	A	0.21	0.61	0.37	0.026
rs709184	1	5709833	G	A	0.14	0.75	0.21	0.039
rs707589	1	5711647	T	C	0.33	0.43	0.49	0.085
rs707590	1	5712831	A	G	0.52	0.23	0.5	0.27
rs1763323	1	5718749	G	T	0.36	0.42	0.44	0.14
rs770721	1	5722405	G	A	0.21	0.64	0.3	0.059
rs10492948	1	5738500	G	A	0.065	0.88	0.12	0.0065
rs10492949	1	5744963	A	C	0.062	0.88	0.12	0
rs770705	1	5747184	T	G	0.39	0.42	0.39	0.19
rs1695617	1	5752806	C	T	0.17	0.72	0.23	0.052
rs2649071	1	5753350	G	A	0.76	0.046	0.39	0.57
rs7521197	1	5758772	T	C	0.081	0.84	0.16	0
rs770693	1	5765353	T	C	0.5	0.28	0.45	0.27
rs2649078	1	5767805	G	A	0.68	0.12	0.41	0.47
rs904534	1	5777457	T	C	0.61	0.17	0.44	0.39
rs2842258	1	5790498	A	G	0.33	0.42	0.51	0.072
rs2842257	1	5790655	A	G	0.47	0.25	0.56	0.19
rs2842256	1	5794578	T	C	0.46	0.29	0.49	0.22
rs2133496	1	5800904	G	A	0.3	0.47	0.47	0.058
rs1472486	1	5807304	C	T	0.029	0.95	0.045	0.0065
rs17429690	1	5814135	G	A	0.13	0.76	0.21	0.026
rs12064304	1	5823369	C	T	0.016	0.97	0.019	0.0065
rs12076190	1	5829039	T	C	0.13	0.75	0.25	0.0065
rs4129514	1	5831601	G	A	0.14	0.73	0.25	0.013
rs7413085	1	5846911	T	C	0.095	0.81	0.19	0
rs7412192	1	5853041	C	T	0.93	0.0065	0.13	0.86
rs7416733	1	5859110	G	A	0.049	0.91	0.085	0.0065
rs28507073	1	5865275	T	C	0.052	0.9	0.1	0
rs6701947	1	5870534	A	G	0.72	0.11	0.34	0.55
rs1890190	1	5876249	G	T	0.7	0.14	0.31	0.55
rs9661839	1	5882279	C	T	0.11	0.79	0.2	0.013
rs1890191	1	5887140	C	T	0.68	0.12	0.41	0.48
rs11121039	1	5893451	T	C	0.75	0.092	0.31	0.59
rs1698976	1	5900795	C	T	0.41	0.32	0.54	0.14
rs1765720	1	5904983	T	C	0.8	0.033	0.33	0.64
rs1765719	1	5905929	G	T	0.7	0.092	0.41	0.49
rs548726	1	5913621	T	C	0.73	0.078	0.39	0.53
rs11121600	1	5921042	C	A	0.25	0.55	0.39	0.059
rs12121542	1	5921556	A	C	0.049	0.9	0.098	0
rs472651	1	5932517	C	T	0.17	0.69	0.28	0.026
rs1622955	1	5937091	T	C	0.92	0.0065	0.15	0.84
rs12079601	1	5942747	A	G	0.63	0.12	0.5	0.39
rs11122097	1	5948946	C	T	0.18	0.67	0.31	0.026
rs12090534	1	5963815	G	A	0.0097	0.99	0.0065	0.0065
rs12116997	1	5969245	G	A	0.036	0.93	0.059	0.0065
rs962662	1	5978510	G	A	0.65	0.1	0.49	0.4
rs7549324	1	5982044	G	A	0.4	0.38	0.45	0.18
rs17432975	1	5987978	A	G	0.065	0.87	0.13	0
rs11576617	1	5993859	C	T	0.19	0.65	0.32	0.026
rs10492950	1	6006572	C	T	0.029	0.94	0.059	0
rs7555293	1	6014444	T	C	0.19	0.65	0.32	0.028
rs875574	1	6027167	C	A	0.64	0.11	0.5	0.39
rs10779685	1	6039254	T	C	0.84	0.026	0.28	0.7
rs806111	1	6053630	T	G	0.35	0.39	0.52	0.085
rs1295100	1	6059229	T	G	0.35	0.39	0.52	0.086
rs12122312	1	6063821	C	T	0.16	0.7	0.27	0.026
rs546526	1	6070870	C	T	0.47	0.32	0.42	0.27
rs1295108	1	6077061	A	G	0.97	0	0.052	0.95
rs1295087	1	6100313	A	G	0.76	0.078	0.31	0.61
rs12047044	1	6112653	G	T	0.24	0.6	0.31	0.085
rs7550693	1	6118399	G	A	0.0065	0.99	0	0.0065
rs4908752	1	6125084	G	T	0.25	0.59	0.32	0.085
rs3789544	1	6132444	A	G	0.25	0.59	0.32	0.085
rs12741018	1	6141454	G	A	0.73	0.072	0.39	0.54
rs3810990	1	6162645	C	T	0.1	0.82	0.15	0.026
rs2281303	1	6170353	C	T	0.12	0.76	0.24	0
rs2785581	1	6177898	A	G	0.58	0.16	0.52	0.32
rs2843494	1	6183926	T	C	0.062	0.88	0.12	0
rs2250358	1	6196869	A	G	0.37	0.37	0.52	0.1
rs12067480	1	6205349	C	T	0.092	0.82	0.17	0.0065
rs2311388	1	6212843	T	C	0.27	0.54	0.38	0.078
rs3827727	1	6219363	G	T	0.044	0.93	0.06	0.013
rs4908850	1	6226910	G	A	0.12	0.79	0.18	0.032
rs11121407	1	6233573	A	C	0.12	0.77	0.21	0.013
rs4908863	1	6247066	C	T	0.052	0.9	0.1	0
rs11121449	1	6252443	C	T	0.068	0.88	0.11	0.013
rs3789524	1	6258794	A	G	0.28	0.5	0.44	0.059
rs4908864	1	6263354	C	T	0.3	0.48	0.45	0.072
rs4908865	1	6269340	A	G	0.049	0.9	0.097	0
rs12071731	1	6276167	T	G	0.056	0.89	0.11	0
rs12408527	1	6305053	C	T	0.62	0.17	0.42	0.42
rs4908872	1	6318069	C	T	0.66	0.11	0.45	0.44
rs12063157	1	6325098	T	C	0.026	0.95	0.053	0
rs846103	1	6332669	T	C	0.99	0	0.026	0.97
rs7550096	1	6338745	T	C	0	1	0	0
rs12404358	1	6345818	G	A	0.12	0.78	0.18	0.033
rs7547093	1	6362035	T	C	0.18	0.7	0.24	0.058
rs11121611	1	6367219	T	G	0.21	0.65	0.28	0.075
rs4908877	1	6373474	G	A	0.088	0.84	0.15	0.013
rs7555762	1	6380745	T	C	0.18	0.7	0.24	0.059
rs4908880	1	6387572	G	A	0.088	0.84	0.15	0.013
rs6680950	1	6399780	A	G	0.092	0.83	0.16	0.013
rs3827718	1	6411024	G	A	0.046	0.92	0.065	0.013
rs12076178	1	6417375	C	A	0.046	0.92	0.066	0.013
rs6660500	1	6422759	G	A	0.0065	0.99	0.013	0
rs6683017	1	6428977	T	C	0.072	0.86	0.14	0
rs3789463	1	6447574	T	C	0.11	0.8	0.18	0.02
rs4582826	1	6461530	T	C	0.11	0.8	0.19	0.013
rs11485227	1	6474008	C	T	0.14	0.75	0.24	0.02
rs12078257	1	6481916	T	C	0.045	0.91	0.091	0
rs2986755	1	6523825	C	T	0.0065	0.99	0	0.0065
rs3748835	1	6535712	C	A	0.0097	0.99	0.0065	0.0065
rs1002966	1	6542330	T	C	0.046	0.91	0.092	0
rs2986742	1	6550376	T	C	0.14	0.75	0.23	0.019
rs4908554	1	6568387	T	C	0.58	0.19	0.45	0.36
rs13513	1	6585804	C	T	0.85	0.02	0.26	0.72
rs932112	1	6591937	T	C	0.84	0.026	0.27	0.71
rs3761927	1	6601773	T	C	0.85	0.02	0.26	0.72
rs10746502	1	6607199	T	C	0.84	0.026	0.26	0.71
rs10864625	1	6614230	G	A	0.15	0.72	0.25	0.026
rs12565181	1	6620545	G	A	0.15	0.72	0.26	0.021
rs12041318	1	6632951	T	C	0.11	0.79	0.19	0.013
rs731024	1	6644723	G	A	0.36	0.42	0.45	0.13
rs201171	1	6651093	G	A	0.16	0.71	0.26	0.033
rs7521134	1	6657240	C	T	0.31	0.47	0.43	0.099
rs6678681	1	6659872	A	G	0.69	0.091	0.45	0.46
rs481771	1	6666848	T	C	0.88	0.032	0.18	0.79
rs10779795	1	6677064	A	G	0.35	0.42	0.47	0.12
rs14057	1	6683240	G	A	0.39	0.38	0.47	0.15
rs11122109	1	6688358	G	A	0.32	0.46	0.43	0.1
rs6577583	1	6695802	A	G	0.69	0.092	0.43	0.48
rs200447	1	6702151	C	T	0.19	0.66	0.3	0.039
rs200458	1	6704635	A	G	0.9	0.013	0.18	0.81
rs6698073	1	6717672	C	T	0.34	0.44	0.44	0.12
rs6659873	1	6723806	T	G	0.34	0.43	0.46	0.11
rs2294528	1	6729749	G	A	0.36	0.42	0.44	0.14
rs34202439	1	6736843	C	T	0.049	0.91	0.084	0.0065
rs156987	1	6750113	C	A	0.19	0.65	0.31	0.039
rs156984	1	6756002	C	A	0.2	0.65	0.3	0.052
rs277672	1	6771607	G	T	0.54	0.22	0.47	0.31
rs7542411	1	6778583	A	C	0.19	0.67	0.29	0.046
rs277681	1	6784592	A	C	0.19	0.67	0.29	0.046
rs11122122	1	6790946	A	G	0.59	0.18	0.47	0.36
rs2134318	1	6798102	C	T	0.51	0.25	0.49	0.26
rs277675	1	6808354	C	T	0.56	0.2	0.48	0.32
rs277665	1	6814758	C	T	0.47	0.31	0.45	0.24
rs656205	1	6822235	C	T	0.43	0.31	0.5	0.18
rs11122141	1	6828290	G	A	0.065	0.88	0.1	0.013
rs17029864	1	6863342	G	A	0.12	0.77	0.21	0.02
rs659459	1	6873932	T	C	0.29	0.49	0.44	0.072
rs45600641	1	6880652	A	C	0.023	0.95	0.046	0
rs35857766	1	6887658	A	G	0.049	0.9	0.098	0
rs17029940	1	6896995	A	G	0.049	0.9	0.098	0
rs12058103	1	6903599	A	G	0.25	0.54	0.42	0.039
rs17029968	1	6929259	A	G	0.049	0.9	0.097	0
rs7546903	1	6936272	G	A	0.7	0.11	0.39	0.5
rs2063313	1	6936375	A	G	0.15	0.71	0.28	0.0065
rs3810982	1	6947717	C	T	0.12	0.77	0.21	0.02
rs1876848	1	6953675	G	A	0.12	0.77	0.21	0.02
rs2412221	1	6966581	A	G	0.0032	0.99	0.0065	0
rs11586867	1	6972393	C	T	0.54	0.22	0.48	0.3
rs12122806	1	6978623	T	C	0.091	0.83	0.16	0.013
rs867389	1	6985069	A	G	0.44	0.32	0.48	0.19
rs12043429	1	6995218	C	T	0.18	0.68	0.29	0.032
rs34030923	1	7001308	G	A	0.28	0.53	0.39	0.085
rs6688108	1	7007311	T	C	0.71	0.048	0.48	0.48
rs11120796	1	7014330	G	A	0.41	0.34	0.49	0.16
rs1567402	1	7020627	T	C	1	0	0	1
rs17030082	1	7029262	G	A	0.46	0.28	0.53	0.19
rs6679134	1	7035830	A	G	0.47	0.26	0.54	0.2
rs6698901	1	7041175	A	G	0.48	0.27	0.5	0.23
rs1317017	1	7048779	G	A	0.29	0.52	0.39	0.092
rs6681529	1	7052566	G	A	0.56	0.18	0.53	0.3
rs12128446	1	7054607	T	C	0.1	0.8	0.19	0.0065
rs12043302	1	7055024	C	T	0.13	0.77	0.2	0.033
rs7525119	1	7061430	C	T	0.27	0.54	0.38	0.078
rs6577399	1	7066660	T	C	0.56	0.18	0.53	0.29
rs17030152	1	7083719	T	C	0.29	0.52	0.39	0.091
rs11120820	1	7087739	G	A	0.19	0.67	0.28	0.046
rs11588846	1	7088261	A	G	0.34	0.44	0.43	0.12
rs4243823	1	7088855	G	A	0.46	0.31	0.46	0.23
rs4074964	1	7105079	A	G	0.25	0.59	0.33	0.078
rs6577409	1	7106963	A	G	0.66	0.12	0.44	0.44
rs4378229	1	7113412	T	C	0.68	0.11	0.42	0.47
rs4436414	1	7120915	G	A	0.38	0.4	0.44	0.17
rs7522545	1	7126671	T	C	0.63	0.15	0.44	0.41
rs11120831	1	7131192	A	G	0.31	0.48	0.43	0.092
rs9434824	1	7137637	A	G	0.77	0.053	0.35	0.6
rs1009113	1	7143807	A	G	0.89	0.02	0.18	0.8
rs7544611	1	7148455	C	T	0.25	0.56	0.37	0.072
rs2071918	1	7150577	C	T	0.13	0.76	0.22	0.02
rs10864275	1	7152038	A	G	0.052	0.9	0.091	0.0065
rs11120840	1	7156082	G	T	0.63	0.14	0.47	0.4
rs17349901	1	7164515	T	C	0.27	0.53	0.42	0.058
rs17349921	1	7170719	A	G	0.11	0.81	0.17	0.026
rs7532024	1	7179479	C	T	0.31	0.49	0.4	0.11
rs4908443	1	7179721	T	C	0.78	0.052	0.33	0.62
rs4460663	1	7186325	G	A	0.64	0.094	0.52	0.38
rs4908600	1	7196659	C	T	0.3	0.49	0.41	0.097
rs970973	1	7202190	T	C	0.6	0.14	0.51	0.34
rs1894647	1	7205950	C	T	0.056	0.89	0.099	0.0066
rs12751444	1	7208217	T	C	0.69	0.097	0.42	0.49
rs13376128	1	7214374	G	T	0.28	0.52	0.4	0.084
rs4908602	1	7220970	A	G	0.59	0.19	0.43	0.38
rs6577416	1	7231484	T	G	0.34	0.44	0.44	0.12
rs6680365	1	7236810	A	G	0.57	0.22	0.44	0.35
rs12735487	1	7245162	G	A	0.3	0.5	0.41	0.091
rs4908605	1	7245434	T	G	0.57	0.2	0.46	0.34
rs6659347	1	7254521	T	C	0.0097	0.98	0.019	0
rs2097524	1	7261498	C	A	0.59	0.22	0.38	0.4
rs8179413	1	7267729	T	G	0.63	0.18	0.38	0.44
rs916393	1	7272250	T	C	0.61	0.21	0.35	0.44
rs12084272	1	7278837	A	G	0.0099	0.98	0.02	0
rs6702562	1	7297837	C	T	0.052	0.91	0.078	0.013
rs6577426	1	7306451	A	G	0.62	0.22	0.33	0.45
rs1476047	1	7312172	C	T	0.62	0.21	0.35	0.44
rs7549870	1	7316114	T	C	0.73	0.071	0.4	0.53
rs6698548	1	7317541	A	G	0.62	0.13	0.5	0.37
rs10864289	1	7318448	T	C	0.75	0.065	0.36	0.58
rs11120889	1	7324323	T	C	0.27	0.56	0.32	0.11
rs10864290	1	7326245	G	A	0.65	0.12	0.45	0.43
rs7539551	1	7338813	A	G	0.18	0.67	0.29	0.033
rs12409413	1	7342106	T	C	0.47	0.27	0.51	0.22
rs2001142	1	7348943	T	C	0.74	0.085	0.35	0.56
rs6577436	1	7355346	C	T	0.25	0.59	0.32	0.085
rs11120896	1	7361338	G	A	0.25	0.59	0.33	0.085
rs7530939	1	7369665	C	T	0.039	0.93	0.064	0.0071
rs12128469	1	7375258	C	T	0.29	0.5	0.42	0.085
rs12563394	1	7380747	A	G	0.29	0.51	0.4	0.086
rs12739426	1	7386456	C	A	0.3	0.49	0.42	0.085
rs1029322	1	7396032	C	T	0.082	0.85	0.14	0.013
rs705680	1	7402502	T	C	0.63	0.13	0.48	0.39
rs845246	1	7405293	C	T	0.46	0.3	0.48	0.22
rs4908625	1	7412961	G	A	0.17	0.69	0.29	0.02
rs705675	1	7419774	T	C	0.88	0.033	0.18	0.79
rs845270	1	7426875	T	C	0.74	0.072	0.37	0.56
rs12073404	1	7441962	G	A	0.0065	0.99	0	0.0065
rs845232	1	7448256	G	A	0.74	0.071	0.37	0.56
rs7535846	1	7471157	C	T	0.4	0.35	0.52	0.14
rs11120917	1	7478076	C	T	0.34	0.44	0.45	0.11
rs845259	1	7478924	C	T	0.91	0.027	0.13	0.84
rs6677745	1	7480054	C	A	0.15	0.71	0.27	0.013
rs12088178	1	7486317	T	C	0.39	0.39	0.44	0.17
rs9988557	1	7493231	A	G	0.43	0.33	0.49	0.18
rs1193224	1	7497407	G	A	0.33	0.48	0.39	0.14
rs12565108	1	7501060	C	T	0.045	0.92	0.078	0.0065
rs2796477	1	7507642	C	T	0.3	0.51	0.38	0.11
rs17030898	1	7518513	G	T	0.043	0.91	0.086	0
rs1725235	1	7520129	C	T	0.36	0.4	0.48	0.12
rs1149331	1	7528669	G	A	0.54	0.2	0.54	0.27
rs1149332	1	7528846	C	T	0.28	0.55	0.34	0.11
rs1149335	1	7530341	C	T	0.61	0.12	0.53	0.34
rs11805543	1	7534464	A	C	0.14	0.75	0.22	0.026
rs1149338	1	7536259	A	G	0.64	0.14	0.44	0.42
rs12039004	1	7537398	T	C	0.0097	0.98	0.019	0
rs1193230	1	7551631	T	C	0.59	0.18	0.47	0.36
rs1725265	1	7558193	A	G	0.53	0.22	0.5	0.28
rs2462925	1	7563901	A	G	0.85	0.026	0.24	0.73
rs1193179	1	7569602	C	T	0.77	0.052	0.36	0.59
rs749958	1	7572262	T	C	0.52	0.23	0.49	0.28
rs6693468	1	7578333	G	A	0.62	0.13	0.49	0.38
rs2478267	1	7584814	T	G	0.64	0.11	0.49	0.4
rs1193167	1	7590448	G	A	0.63	0.12	0.5	0.38
rs2478266	1	7595233	G	A	0.75	0.059	0.39	0.55
rs6577449	1	7598094	C	T	0.039	0.92	0.078	0
rs12407666	1	7600905	G	A	0.44	0.3	0.52	0.18
rs4908650	1	7607505	G	A	0.19	0.64	0.33	0.028
rs957856	1	7613745	G	A	0.65	0.15	0.39	0.46
rs17031113	1	7617484	G	A	0.23	0.63	0.28	0.091
rs6696544	1	7621589	C	A	0.18	0.71	0.22	0.071
rs17031145	1	7626995	C	A	0	1	0	0
rs4317829	1	7633798	C	T	0.55	0.19	0.52	0.29
rs11120984	1	7650073	C	T	0	1	0	0
rs941017	1	7655998	T	C	0.97	0	0.052	0.95
rs11590447	1	7667122	C	T	0.15	0.74	0.21	0.045
rs7555394	1	7681743	G	A	0.14	0.75	0.21	0.039
rs17031211	1	7688059	C	T	0.15	0.74	0.22	0.046
rs35187258	1	7694790	G	A	0.085	0.84	0.14	0.013
rs35502917	1	7701661	C	T	0.096	0.83	0.14	0.026
rs4908660	1	7707287	G	A	0.66	0.079	0.51	0.41
rs4908663	1	7712132	G	A	0.74	0.066	0.39	0.55
rs11585947	1	7718355	C	T	0.12	0.79	0.18	0.032
rs870283	1	7722858	G	A	0.39	0.39	0.44	0.17
rs3737907	1	7723534	G	A	0.046	0.91	0.079	0.0066
rs1891215	1	7727854	T	C	0.42	0.38	0.4	0.22
rs34535455	1	7740810	G	A	0.15	0.72	0.25	0.026
rs3011931	1	7760733	T	G	0.95	0.013	0.071	0.92
rs17031445	1	7767369	T	G	0	1	0	0
rs3121224	1	7774071	T	C	1	0	0	1
rs4908686	1	7780128	A	G	0.34	0.44	0.43	0.12
rs4908690	1	7800385	T	G	0.74	0.071	0.38	0.55
rs2071986	1	7805208	G	T	0.74	0.066	0.38	0.55
rs9919220	1	7811961	A	G	0.19	0.64	0.33	0.026
rs2051646	1	7817856	T	C	0.62	0.15	0.46	0.39
rs11587479	1	7823085	A	C	0.094	0.84	0.13	0.027
rs2071987	1	7834026	G	A	0.17	0.71	0.25	0.039
rs697678	1	7839944	C	A	0.0065	0.99	0	0.0065
rs228729	1	7845695	T	C	0.66	0.14	0.4	0.46
rs697686	1	7850218	C	T	0.34	0.43	0.47	0.1
rs228682	1	7856346	T	C	0.42	0.36	0.43	0.21
rs228641	1	7862899	T	C	0.95	0.013	0.071	0.92
rs228669	1	7870048	T	C	0.93	0.013	0.1	0.88
rs228690	1	7879322	C	T	0.11	0.81	0.18	0.019
rs10462018	1	7879627	C	T	0.15	0.72	0.25	0.026
rs10462020	1	7880683	T	G	0.19	0.67	0.29	0.041
rs10127838	1	7881780	C	T	0.21	0.63	0.32	0.052
rs697690	1	7884580	T	C	0.21	0.73	0.11	0.16
rs1689904	1	7890801	C	T	0.16	0.71	0.25	0.033
rs10462021	1	7897133	A	G	0.19	0.65	0.31	0.039
rs41307858	1	7904196	A	G	0.042	0.92	0.084	0
rs170629	1	7910391	G	A	0.36	0.42	0.42	0.15
rs11582983	1	7916387	T	C	0.15	0.73	0.23	0.032
rs2859389	1	7920423	C	T	0.29	0.5	0.42	0.079
rs504560	1	7926542	A	G	0.72	0.098	0.36	0.54
rs228725	1	7929819	T	C	0.62	0.14	0.48	0.38
rs35982383	1	7949148	A	G	0.18	0.67	0.29	0.039
rs1040397	1	7952427	G	A	0.38	0.35	0.54	0.12
rs12074701	1	7955504	C	T	0.023	0.95	0.045	0
rs12068202	1	7961294	A	G	0.02	0.96	0.039	0
rs161803	1	7975789	A	G	0.023	0.95	0.046	0
rs161827	1	7982034	T	C	0.023	0.95	0.046	0
rs9658021	1	7986759	A	G	0	1	0	0
rs863171	1	7992615	C	T	0.44	0.33	0.47	0.2
rs12057569	1	8003580	C	T	0	1	0	0
rs226474	1	8009763	C	T	0.43	0.34	0.45	0.21
rs6678868	1	8035553	C	T	0	1	0	0
rs161802	1	8042826	G	T	0.19	0.67	0.28	0.052
rs225119	1	8044361	T	C	0.63	0.17	0.4	0.43
rs426561	1	8057254	T	C	0.72	0.1	0.36	0.54
rs12083406	1	8063407	A	G	0	1	0	0
rs17031929	1	8069693	A	G	0	1	0	0
rs442862	1	8079494	T	C	0.63	0.17	0.4	0.43
rs408320	1	8085328	T	C	0.63	0.17	0.4	0.43
rs11801089	1	8092372	T	C	0	1	0	0
rs225133	1	8098462	G	A	0.48	0.31	0.44	0.26
rs11121086	1	8151224	G	A	0.33	0.47	0.4	0.13
rs4908736	1	8187211	A	G	0.092	0.83	0.16	0.013
rs12144409	1	8191889	C	T	0.69	0.11	0.41	0.48
rs9434617	1	8200328	T	C	0.39	0.37	0.48	0.14
rs6577472	1	8206130	C	T	0.68	0.11	0.42	0.47
rs12564077	1	8212425	C	T	0.67	0.13	0.41	0.46
rs11121117	1	8217303	C	T	0.73	0.091	0.36	0.55
rs7554596	1	8223820	C	T	0.73	0.1	0.34	0.56
rs12083559	1	8232625	C	T	0	1	0	0
rs12074064	1	8238651	G	A	0.0065	0.99	0	0.0065
rs6663882	1	8244145	G	A	0.61	0.2	0.38	0.42
rs11587140	1	8260834	T	C	0.26	0.55	0.4	0.058
rs7548511	1	8267513	A	G	0.28	0.53	0.38	0.091
rs425371	1	8272526	G	A	0.28	0.5	0.44	0.059
rs390468	1	8274018	G	A	0.056	0.89	0.11	0
rs411654	1	8274807	A	G	0.097	0.81	0.18	0.0065
rs11589993	1	8284497	G	A	0.24	0.58	0.37	0.052
rs299499	1	8292761	G	A	0.49	0.23	0.56	0.21
rs7528376	1	8295130	T	C	0.35	0.41	0.47	0.11
rs17032325	1	8298548	G	A	0.033	0.93	0.065	0
rs4908744	1	8304607	G	A	0.37	0.4	0.46	0.14
rs11584255	1	8311959	G	A	0.026	0.95	0.039	0.0065
rs1890806	1	8323955	T	C	0.8	0.059	0.28	0.66
rs2661869	1	8329710	C	T	0.81	0.039	0.3	0.66
rs438895	1	8338355	G	A	0.94	0	0.13	0.87
rs159632	1	8345298	A	G	0.93	0.0065	0.13	0.86
rs11121149	1	8352154	T	C	0.45	0.32	0.46	0.22
rs299699	1	8356170	G	T	0.28	0.52	0.4	0.079
rs4908748	1	8362754	T	C	0.72	0.065	0.44	0.5
rs11121157	1	8370088	G	A	0.37	0.4	0.45	0.15
rs12132135	1	8382607	G	A	0.79	0.026	0.37	0.6
rs2289731	1	8390888	G	A	0.32	0.43	0.49	0.078
rs7520373	1	8397803	C	T	0.26	0.54	0.4	0.064
rs10399665	1	8407287	C	T	0.55	0.22	0.46	0.32
rs1058791	1	8413317	A	C	0.16	0.72	0.25	0.033
rs11121181	1	8477006	G	A	0.24	0.58	0.37	0.052
rs301805	1	8481016	T	G	0.56	0.21	0.47	0.32
rs2784739	1	8497558	T	G	0.26	0.54	0.39	0.065
rs11121203	1	8648240	T	C	0.19	0.68	0.27	0.058
rs11121204	1	8654305	G	A	0.63	0.15	0.44	0.41
rs1038008	1	8664922	T	C	0.81	0.045	0.28	0.68
rs10779704	1	8693537	A	C	0.64	0.14	0.43	0.42
rs10779705	1	8699682	G	A	0.81	0.045	0.28	0.68
rs6577513	1	8702753	G	A	0.63	0.15	0.43	0.41
rs7553298	1	8770883	A	G	0.2	0.65	0.3	0.052
rs953043	1	8774451	T	C	0.31	0.48	0.41	0.11
rs10864367	1	8847380	C	T	0.56	0.21	0.46	0.33
rs7524437	1	8856603	A	G	0.24	0.6	0.32	0.079
rs7520572	1	8871690	G	A	0.27	0.54	0.38	0.078
rs12410893	1	8878885	A	G	0.27	0.55	0.37	0.085
rs11582339	1	8898807	G	T	0.31	0.47	0.44	0.085
rs11121242	1	8906301	A	G	0.53	0.22	0.51	0.27
rs6577538	1	8914396	T	C	0.82	0.046	0.26	0.69
rs2071414	1	8920712	T	G	0.25	0.59	0.32	0.091
rs2781064	1	8926868	C	T	0.57	0.2	0.45	0.35
rs6660137	1	8933242	G	A	0.83	0.046	0.25	0.7
rs1325920	1	8939842	G	A	0.84	0.039	0.25	0.71
rs10218541	1	8952029	C	T	0.0033	0.99	0.0065	0
rs7534552	1	8969219	G	A	0.64	0.12	0.47	0.41
rs6682376	1	8972122	T	C	0.34	0.42	0.49	0.092
rs6665631	1	8978514	A	G	0.28	0.51	0.44	0.058
rs4908796	1	8982906	G	A	0.56	0.22	0.44	0.33
rs6577539	1	8989235	G	A	0.9	0.013	0.18	0.8
rs4609454	1	8991141	A	G	0.23	0.58	0.37	0.048
rs9434652	1	8991873	C	T	0.61	0.16	0.45	0.39
rs6684149	1	9003178	C	T	0.023	0.95	0.046	0
rs2274327	1	9009406	C	T	0.41	0.39	0.41	0.2
rs3765967	1	9011627	G	A	0.071	0.87	0.12	0.013
rs3765966	1	9011722	G	T	0.62	0.15	0.46	0.39
rs2274332	1	9017091	C	T	0.16	0.69	0.3	0.013
rs2274333	1	9017204	A	G	0.3	0.49	0.43	0.08
rs6691526	1	9021053	A	G	0.16	0.69	0.3	0.013
rs4466678	1	9027391	C	T	0.026	0.95	0.052	0
rs4908800	1	9033404	A	G	0.3	0.49	0.44	0.078
rs11583781	1	9038985	T	C	0.0065	0.99	0.013	0
rs4908802	1	9045405	G	A	0.58	0.2	0.42	0.37
rs4908523	1	9051696	C	T	0.089	0.83	0.16	0.0066
rs4908803	1	9060170	A	G	0.33	0.45	0.44	0.11
rs10864377	1	9066695	C	T	0.36	0.42	0.45	0.14
rs7537425	1	9073801	C	T	0.37	0.38	0.51	0.12
rs11121296	1	9074240	C	T	0.049	0.91	0.084	0.0065
rs6685329	1	9094129	T	C	0.34	0.4	0.51	0.084
rs3737661	1	9107849	G	T	0.045	0.92	0.078	0.0065
rs7521322	1	9114091	A	G	0.37	0.37	0.53	0.11
rs12080175	1	9116743	T	C	0.28	0.51	0.43	0.059
rs765617	1	9121782	G	A	0.31	0.44	0.5	0.059
rs1705297	1	9126111	G	T	0.38	0.37	0.51	0.12
rs12117043	1	9132520	G	A	0.3	0.46	0.47	0.067
rs12726360	1	9140078	T	C	0.2	0.65	0.3	0.046
rs12751466	1	9147856	C	T	0.15	0.73	0.25	0.019
rs12239636	1	9155701	C	T	0.023	0.96	0.032	0.0065
rs6697376	1	9162051	C	T	0.55	0.23	0.44	0.33
rs1998948	1	9170937	T	C	0.69	0.11	0.4	0.49
rs1705299	1	9177317	T	C	0.7	0.092	0.41	0.5
rs4908812	1	9185660	G	A	0.3	0.48	0.44	0.078
rs1001567	1	9194614	G	T	0.58	0.21	0.41	0.38
rs10746484	1	9199277	T	G	0.99	0.0065	0	0.99
rs4406655	1	9205179	G	A	0.67	0.14	0.37	0.49
rs17393144	1	9210262	G	A	0.27	0.56	0.34	0.097
rs12128240	1	9211303	C	T	0.29	0.53	0.37	0.1
rs12119878	1	9218721	T	G	0.32	0.47	0.41	0.12
rs797252	1	9223160	C	A	0.95	0	0.1	0.9
rs11802925	1	9228624	T	C	0.083	0.84	0.15	0.0067
rs4908527	1	9234143	C	T	0.44	0.3	0.52	0.18
rs797263	1	9238553	C	T	0.23	0.61	0.33	0.059
rs797257	1	9243811	G	T	0.66	0.092	0.5	0.41
rs6673205	1	9250059	C	T	0.33	0.47	0.41	0.12
rs4908823	1	9256200	G	A	0.35	0.45	0.4	0.15
rs9434713	1	9263043	C	T	0.45	0.32	0.46	0.22
rs2032540	1	9269638	A	G	0.84	0.033	0.26	0.71
rs1009941	1	9275194	G	A	0.65	0.14	0.41	0.44
rs10489436	1	9285721	A	G	0.11	0.79	0.19	0.013
rs6577563	1	9291666	T	C	0.38	0.39	0.48	0.14
rs4908830	1	9297871	A	G	0.24	0.57	0.38	0.052
rs2239560	1	9304731	G	A	0.14	0.76	0.21	0.032
rs12083129	1	9311323	G	A	0.12	0.79	0.19	0.027
rs17368528	1	9324213	C	T	0.13	0.78	0.18	0.039
rs2071931	1	9329289	C	T	0.21	0.65	0.29	0.065
rs2871656	1	9337117	C	T	0.33	0.45	0.44	0.11
rs658997	1	9343621	C	T	0.15	0.75	0.2	0.046
rs630075	1	9370911	A	G	0.72	0.092	0.37	0.54
rs17377611	1	9381550	C	T	0.22	0.62	0.32	0.058
rs4908842	1	9387311	T	C	0.62	0.16	0.44	0.4
rs11121371	1	9392728	A	G	0.12	0.78	0.2	0.019
rs28548566	1	9403015	T	C	0.0098	0.98	0.02	0
rs9659212	1	9409164	G	A	0.023	0.96	0.032	0.0065
rs2310919	1	9415727	G	A	0.25	0.58	0.33	0.084
rs11121389	1	9422435	C	T	0.14	0.73	0.26	0.013
rs2275457	1	9427869	G	A	0.81	0.026	0.32	0.65
rs9442600	1	9430583	T	C	0.13	0.77	0.2	0.032
rs9729149	1	9441040	C	T	0.42	0.38	0.4	0.23
rs2095904	1	9447371	T	C	0.39	0.39	0.45	0.16
rs6688312	1	9458793	G	T	0.12	0.77	0.21	0.02
rs11121406	1	9466292	C	A	0.46	0.3	0.48	0.22
rs12022654	1	9469114	G	A	0.39	0.39	0.45	0.16
rs6670392	1	9476781	A	G	0.99	0	0.02	0.98
rs12145857	1	9483388	G	A	0.092	0.82	0.18	0
rs10864418	1	9489972	A	G	0.56	0.2	0.48	0.32
rs9726404	1	9495571	T	C	0.065	0.88	0.12	0.0065
rs9659326	1	9497525	C	T	0.16	0.73	0.23	0.046
rs4926481	1	9503008	T	C	0.43	0.37	0.4	0.23
rs12034064	1	9508955	T	C	0.19	0.65	0.32	0.026
rs4926491	1	9514846	T	C	0.41	0.37	0.46	0.18
rs7536288	1	9517262	G	A	0	1	0	0
rs10746490	1	9525697	G	A	0.76	0.052	0.38	0.56
rs10864425	1	9526979	A	G	0.52	0.23	0.5	0.27
rs11121427	1	9527126	G	A	0	1	0	0
rs6679380	1	9533238	C	T	0.74	0.059	0.41	0.53
rs7367253	1	9539693	T	C	0.87	0.026	0.2	0.77
rs10157778	1	9542612	G	A	0.37	0.44	0.38	0.18
rs12735814	1	9549328	A	G	0.41	0.36	0.45	0.18
rs7413464	1	9556061	C	T	0.38	0.38	0.47	0.15
rs7550613	1	9562830	G	A	0.054	0.9	0.095	0.0068
rs12076872	1	9580651	T	G	0	1	0	0
rs12084279	1	9588539	G	A	0.14	0.74	0.25	0.013
rs12140494	1	9600774	T	C	0.21	0.61	0.36	0.026
rs7411273	1	9607041	C	T	0.17	0.68	0.3	0.02
rs4423053	1	9621407	A	G	0.17	0.68	0.3	0.019
rs6698575	1	9627521	A	G	0.17	0.68	0.3	0.02
rs9430152	1	9632396	T	G	0.13	0.75	0.22	0.022
rs9430156	1	9637657	A	G	0	1	0	0
rs11121447	1	9644318	T	C	0	1	0	0
rs6669846	1	9650571	C	T	0.039	0.92	0.078	0
rs4074744	1	9656571	G	T	0.83	0.027	0.28	0.69
rs9430184	1	9661061	A	G	0.83	0.026	0.29	0.68
rs7364899	1	9666364	A	G	0.85	0.0067	0.28	0.71
rs11799995	1	9673046	C	T	0	1	0	0
rs10779727	1	9677853	T	C	0.85	0.013	0.27	0.72
rs4926483	1	9682631	G	A	0.81	0.033	0.31	0.65
rs4076986	1	9688512	A	G	0.81	0.052	0.28	0.67
rs9430506	1	9693988	C	T	0.26	0.54	0.4	0.059
rs9430525	1	9697895	T	C	0.2	0.62	0.36	0.02
rs12028233	1	9699768	A	G	0.21	0.61	0.37	0.026
rs7518793	1	9711487	T	C	0.21	0.62	0.34	0.045
rs4240895	1	9713386	C	T	0.4	0.39	0.43	0.18
rs6540991	1	9718087	T	C	0.32	0.48	0.4	0.12
rs12039250	1	9726705	A	G	0.13	0.75	0.25	0.0066
rs12092982	1	9732866	T	G	0.0033	0.99	0.0065	0
rs4846189	1	9738879	C	T	0.0065	0.99	0	0.0065
rs12048151	1	9745202	T	G	0.072	0.86	0.14	0
rs4601595	1	9750826	G	T	0.48	0.28	0.48	0.24
rs6681133	1	9759246	C	T	0	1	0	0
rs12566637	1	9760651	C	T	0.097	0.82	0.16	0.019
rs11121482	1	9777529	A	G	0	1	0	0
rs28730677	1	9783980	G	A	0	1	0	0
rs7526958	1	9789891	T	C	0.056	0.89	0.099	0.0066
rs12569008	1	9795719	C	T	0.062	0.89	0.097	0.013
rs7550295	1	9804693	C	T	0.056	0.9	0.098	0.0065
rs10779731	1	9811435	A	G	0.072	0.86	0.13	0.0065
rs12047054	1	9814964	A	G	0.072	0.86	0.13	0.0065
rs10746492	1	9842576	C	T	0.64	0.13	0.45	0.42
rs7529231	1	9850155	T	C	0.013	0.97	0.026	0
rs767762	1	9862372	C	T	0.93	0.0065	0.14	0.86
rs12738754	1	9868806	A	G	0.049	0.9	0.098	0
rs946277	1	9875633	C	T	0.93	0.0065	0.13	0.86
rs1660742	1	9881965	C	T	0.93	0.0065	0.14	0.86
rs1767277	1	9888202	C	T	0.92	0.0065	0.14	0.86
rs6666296	1	9890158	C	T	0.15	0.73	0.24	0.033
rs1933734	1	9902128	T	C	0.52	0.24	0.48	0.28
rs1220395	1	9908269	C	T	0.19	0.68	0.26	0.065
rs2379107	1	9911291	A	G	0.18	0.67	0.3	0.026
rs1220404	1	9918183	T	C	0.22	0.64	0.29	0.078
rs1220405	1	9922245	A	G	0.19	0.68	0.27	0.052
rs2278611	1	9923101	G	A	0	1	0	0
rs6695334	1	9926924	T	C	0.0032	0.99	0.0065	0
rs12128766	1	9937041	C	T	0.48	0.29	0.46	0.25
rs935075	1	9942118	C	T	0.19	0.69	0.25	0.059
rs6660069	1	9949013	C	T	0.013	0.98	0.013	0.0065
rs2486084	1	9965425	G	A	0.2	0.66	0.27	0.065
rs6703867	1	9970779	A	G	0.0032	0.99	0.0065	0
rs2033960	1	9975201	C	T	0.0033	0.99	0.0065	0
rs34851031	1	9978996	G	A	0.16	0.71	0.26	0.026
rs12097182	1	9984879	C	T	0.078	0.86	0.13	0.013
rs2289478	1	9990112	A	G	0.078	0.86	0.13	0.013
rs12065908	1	9996707	C	T	0.084	0.85	0.13	0.019
rs12064822	1	10008191	G	A	0.085	0.85	0.13	0.02
rs7518021	1	10018202	A	G	0.0065	0.99	0.013	0
rs6683452	1	10029913	A	G	0.92	0.0065	0.15	0.84
rs12082318	1	10036009	G	A	0.065	0.88	0.12	0.0065
rs4561042	1	10046214	C	T	1	0	0	1
rs12140058	1	10049177	T	G	0.82	0.033	0.29	0.68
rs3013786	1	10062919	T	C	0	1	0	0
rs11578833	1	10068175	G	A	0.0033	0.99	0.0065	0
rs3125088	1	10070115	A	G	0	1	0	0
rs41280784	1	10075912	C	T	0.019	0.97	0.026	0.0065
rs4846187	1	10084679	C	A	0.058	0.88	0.12	0
rs7528979	1	10093457	C	T	0.2	0.65	0.31	0.039
rs11121515	1	10125765	C	T	0.058	0.89	0.1	0.0065
rs17034495	1	10135652	C	T	0.0065	0.99	0	0.0065
rs9430244	1	10155283	A	G	0.88	0.026	0.2	0.78
rs41280790	1	10161264	G	A	0.0097	0.99	0.0065	0.0065
rs12076922	1	10165301	T	G	0.088	0.84	0.15	0.013
rs34219152	1	10171290	C	T	0.039	0.93	0.066	0.0066
rs6673887	1	10193821	C	T	0.25	0.55	0.39	0.054
rs6671289	1	10195940	G	A	0.16	0.72	0.24	0.039
rs12144133	1	10204186	T	G	0.49	0.23	0.56	0.21
rs6659436	1	10219202	C	T	0.046	0.92	0.078	0.0065
rs17034554	1	10225487	C	T	0.013	0.97	0.026	0
rs9782879	1	10231985	A	G	0.056	0.89	0.11	0
rs9783053	1	10233756	A	G	0.15	0.73	0.25	0.02
rs7418410	1	10236402	C	T	0.41	0.34	0.49	0.16
rs4846195	1	10241587	C	T	0.072	0.86	0.13	0.0065
rs6667639	1	10246471	C	A	0.41	0.35	0.48	0.17
rs4348727	1	10265606	G	A	0.28	0.52	0.41	0.071
rs7551816	1	10274290	G	A	0	1	0	0
rs10492969	1	10286358	T	C	0.46	0.29	0.49	0.22
rs17396382	1	10290268	T	C	0.25	0.54	0.41	0.046
rs12407506	1	10302325	G	A	0.029	0.95	0.045	0.0065
rs946504	1	10308597	T	C	0.45	0.31	0.48	0.22
rs17034615	1	10311877	G	A	0.058	0.9	0.091	0.013
rs4846209	1	10322054	G	A	0.33	0.45	0.44	0.11
rs1339458	1	10328338	C	T	0.27	0.52	0.41	0.065
rs17034643	1	10332102	C	T	0.33	0.45	0.44	0.11
rs17034644	1	10336496	T	G	0	1	0	0
rs3748576	1	10342629	G	A	0.59	0.14	0.54	0.32
rs7520935	1	10354271	G	T	0.28	0.52	0.41	0.071
rs17034697	1	10365746	A	G	0	1	0	0
rs2182326	1	10385664	G	A	0.34	0.44	0.45	0.11
rs12734551	1	10391536	T	G	0.2	0.69	0.22	0.088
rs2297881	1	10397567	A	G	0.026	0.95	0.052	0
rs10864453	1	10407169	T	G	0.47	0.29	0.49	0.22
rs2185252	1	10415912	T	C	0.31	0.48	0.42	0.097
rs12125492	1	10421878	A	G	0.12	0.77	0.21	0.013
rs12403443	1	10423988	A	G	0.31	0.46	0.45	0.084
rs12131441	1	10428952	G	A	0.31	0.48	0.42	0.099
rs3748581	1	10441664	T	C	0.46	0.3	0.48	0.22
rs11587309	1	10446596	G	T	0.32	0.47	0.42	0.11
rs4846217	1	10451799	C	T	0.13	0.76	0.22	0.02
rs12409754	1	10457540	T	C	0.31	0.47	0.43	0.097
rs4846219	1	10463888	C	A	0.47	0.28	0.5	0.22
rs17034854	1	10467021	A	C	0	1	0	0
rs1889309	1	10479678	G	A	0.29	0.49	0.43	0.078
rs491880	1	10485445	G	T	0.46	0.28	0.52	0.2
rs481571	1	10490881	G	A	0.46	0.28	0.52	0.2
rs544289	1	10499236	A	G	0.081	0.84	0.16	0
rs1308520	1	10510682	A	G	0.94	0	0.12	0.88
rs2274986	1	10527461	A	G	0.013	0.97	0.026	0
rs7520077	1	10533425	C	T	0.0065	0.99	0	0.0065
rs6680568	1	10539833	A	G	0.013	0.97	0.026	0
rs9970001	1	10543836	A	G	0.17	0.68	0.29	0.026
rs670666	1	10549380	A	G	0.53	0.21	0.53	0.26
rs620405	1	10554794	T	C	0.71	0.098	0.38	0.52
rs2506901	1	10563492	A	G	0.28	0.53	0.37	0.098
rs616488	1	10566215	A	G	0.31	0.49	0.41	0.1
rs6540935	1	10571841	C	A	0.016	0.97	0.033	0
rs11587326	1	10574677	C	T	0.12	0.76	0.23	0.0065
rs2483677	1	10580891	C	T	0.28	0.53	0.37	0.098
rs2483678	1	10582047	T	C	0.83	0.013	0.32	0.67
rs2506887	1	10584672	G	A	0.83	0.013	0.32	0.67
rs12063215	1	10591067	C	T	0.013	0.98	0.013	0.0065
rs2480777	1	10597551	C	T	0.29	0.52	0.38	0.098
rs944191	1	10607451	T	C	0.18	0.66	0.32	0.02
rs10779742	1	10622803	C	T	1	0	0.0065	0.99
rs12028920	1	10626038	A	G	0	1	0	0
rs4846236	1	10632360	G	A	1	0	0.0065	0.99
rs12741973	1	10638604	C	T	0.4	0.36	0.49	0.15
rs11585893	1	10644351	G	A	0.13	0.75	0.24	0.013
rs11577757	1	10650344	C	T	0.39	0.37	0.48	0.15
rs284267	1	10656351	C	A	0.13	0.75	0.24	0.016
rs6684576	1	10662878	G	A	0	1	0	0
rs284281	1	10666517	T	G	0.91	0.0065	0.18	0.82
rs3790630	1	10673094	C	T	0.79	0.026	0.37	0.6
rs284235	1	10678843	C	T	0.15	0.73	0.25	0.026
rs17035482	1	10690948	C	T	0.065	0.88	0.1	0.013
rs4845938	1	10697463	C	A	0.036	0.93	0.059	0.0065
rs284246	1	10704070	T	C	0.0065	0.99	0.013	0
rs2242287	1	10714911	T	C	0.12	0.78	0.18	0.033
rs475980	1	10719645	A	G	0.49	0.24	0.55	0.22
rs284321	1	10726689	G	A	0.071	0.87	0.12	0.013
rs284307	1	10739255	T	C	0.42	0.33	0.49	0.18
rs284259	1	10745152	T	G	0.0065	0.99	0.013	0
rs516243	1	10750432	A	G	0.46	0.3	0.48	0.22
rs7514751	1	10762432	C	T	0.29	0.52	0.39	0.091
rs11804707	1	10766466	A	G	0.068	0.87	0.12	0.0065
rs616519	1	10768002	T	C	0.64	0.12	0.48	0.4
rs190774	1	10772696	G	A	0	1	0	0
rs284254	1	10786314	A	G	0.084	0.84	0.16	0.0065
rs284277	1	10790797	C	A	0.58	0.17	0.5	0.33
rs4845953	1	10801989	G	A	0.51	0.25	0.47	0.27
rs205490	1	10807369	G	A	0.3	0.48	0.44	0.078
rs205482	1	10813675	T	G	0.38	0.39	0.46	0.15
rs17035680	1	10825686	T	C	0.072	0.87	0.12	0.013
rs12076104	1	10834891	G	T	0.023	0.95	0.046	0
rs12080805	1	10839975	T	C	0.026	0.95	0.052	0
rs776910	1	10846540	A	G	0.83	0.026	0.28	0.69
rs1737618	1	10850844	C	A	0.88	0.013	0.21	0.78
rs1152729	1	10863378	C	T	0.0033	0.99	0.0067	0
rs1750861	1	10869052	A	C	0.18	0.66	0.32	0.019
rs1769669	1	10873382	G	A	0.17	0.71	0.24	0.052
rs6540951	1	10879725	G	A	0.16	0.69	0.3	0.0065
rs661352	1	10890155	T	G	0.63	0.16	0.41	0.43
rs2840299	1	10891500	C	T	0.31	0.49	0.41	0.1
rs946684	1	10901994	C	T	0.24	0.58	0.35	0.065
rs672270	1	10907842	C	A	0.79	0.02	0.39	0.59
rs1292646	1	10919094	T	C	0.76	0.032	0.42	0.55
rs550887	1	10920576	C	T	0.76	0.026	0.43	0.55
rs1280993	1	10921228	T	C	0.26	0.54	0.4	0.058
rs1280988	1	10924710	G	A	0.56	0.17	0.55	0.29
rs1281000	1	10929928	T	C	0.54	0.21	0.5	0.29
rs6677198	1	10934895	A	G	0.29	0.49	0.43	0.072
rs11586137	1	10940895	C	A	0.019	0.97	0.026	0.0065
rs4845960	1	10947580	G	A	0.48	0.27	0.49	0.23
rs12410376	1	10957984	C	T	0.45	0.31	0.49	0.2
rs12732550	1	10964170	A	G	0.5	0.24	0.52	0.24
rs4845962	1	10969950	G	A	0.4	0.37	0.46	0.17
rs10157927	1	10974329	G	T	0.25	0.55	0.41	0.039
rs1280971	1	10978316	G	A	0.31	0.5	0.38	0.12
rs12748162	1	10986308	C	A	0.26	0.56	0.36	0.086
rs9803711	1	10996382	G	A	0.5	0.24	0.54	0.23
rs6656310	1	11002488	C	T	0.74	0.059	0.39	0.55
rs17036032	1	11008695	T	C	0.16	0.7	0.28	0.019
rs12033594	1	11019245	T	G	0.3	0.49	0.43	0.079
rs6659326	1	11024381	A	G	0.29	0.49	0.43	0.078
rs12085319	1	11029478	G	T	0.17	0.7	0.26	0.041
rs2003046	1	11032827	C	A	0.22	0.62	0.32	0.058
rs11576658	1	11037736	C	T	0.22	0.62	0.32	0.058
rs11121671	1	11043780	C	T	0.2	0.63	0.33	0.033
rs6704113	1	11053101	A	G	0.013	0.97	0.026	0
rs7521435	1	11058974	G	A	1	0	0	1
rs11121676	1	11063043	T	C	0.85	0.052	0.19	0.75
rs12744501	1	11070652	C	T	0.68	0.12	0.4	0.48
rs3765896	1	11074420	G	A	0.83	0.032	0.27	0.69
rs2273348	1	11079077	A	G	0.83	0.02	0.29	0.69
rs2273347	1	11086332	A	G	0.83	0.026	0.29	0.68
rs11121683	1	11091783	C	A	0	1	0	0
rs12142974	1	11098266	C	T	0.0098	0.98	0.02	0
rs3765901	1	11104676	G	A	0.79	0.039	0.35	0.61
rs2273344	1	11105122	C	T	0.8	0.033	0.34	0.62
rs12121344	1	11111629	C	T	0.024	0.96	0.031	0.0079
rs2748881	1	11120520	T	C	0.98	0	0.034	0.97
rs2486920	1	11125050	T	C	0.75	0.052	0.41	0.54
rs2791655	1	11128654	G	A	0.72	0.072	0.41	0.52
rs2791653	1	11129848	A	G	0.76	0.052	0.38	0.57
rs910660	1	11130643	A	G	0.75	0.052	0.41	0.54
rs17036297	1	11136838	A	G	0.013	0.97	0.026	0
rs12136825	1	11147241	C	T	0.019	0.97	0.026	0.0065
rs12127428	1	11153241	T	C	0.013	0.97	0.026	0
rs12133922	1	11159823	T	C	0.013	0.97	0.026	0
rs2536	1	11166713	T	C	0.013	0.97	0.026	0
rs2275525	1	11169676	C	T	0.019	0.97	0.026	0.0065
rs2275522	1	11175270	G	T	0.013	0.97	0.026	0
rs12143194	1	11181630	G	A	0.019	0.97	0.026	0.0065
rs17036377	1	11188856	G	A	0.0065	0.99	0	0.0065
rs12144023	1	11195114	T	C	0.013	0.97	0.026	0
rs6701524	1	11198502	A	G	0.24	0.57	0.38	0.052
rs1057079	1	11205058	C	T	0.75	0.052	0.41	0.54
rs3730385	1	11210104	C	T	0	1	0	0
rs17848540	1	11227338	C	T	0.0065	0.99	0	0.0065
rs28991016	1	11255312	G	T	0	1	0	0
rs3765903	1	11260457	A	G	0.013	0.97	0.026	0
rs2300091	1	11266711	C	T	0.71	0.053	0.48	0.47
rs4845856	1	11274547	T	C	0.71	0.052	0.48	0.47
rs11803882	1	11280923	G	A	0.0065	0.99	0	0.0065
rs12739368	1	11288247	T	C	0.72	0.052	0.45	0.5
rs11121704	1	11293959	C	T	0.72	0.052	0.45	0.5
rs6679878	1	11306882	A	G	0.72	0.053	0.45	0.5
rs11121710	1	11313244	T	C	0.72	0.058	0.45	0.49
rs7525957	1	11318236	C	T	0.72	0.052	0.45	0.5
rs12142905	1	11318983	T	C	0.013	0.97	0.026	0
rs7513418	1	11329570	T	C	0.92	0.013	0.13	0.86
rs35990325	1	11333939	T	C	0	1	0	0
rs6685950	1	11340472	G	T	0.043	0.92	0.072	0.0066
rs12085837	1	11353562	C	T	0.0032	0.99	0.0065	0
rs12133272	1	11360193	A	G	0.032	0.94	0.065	0
rs11799725	1	11368273	C	T	0	1	0	0
rs36067555	1	11372541	G	A	0.099	0.8	0.2	0
rs12135789	1	11377979	A	G	0.0032	0.99	0.0065	0
rs2744827	1	11389233	C	T	0	1	0	0
rs2982384	1	11401745	G	A	0.53	0.22	0.51	0.27
rs2744844	1	11409176	T	C	0.39	0.36	0.5	0.14
rs10864499	1	11415659	T	C	0.39	0.36	0.49	0.15
rs10779754	1	11421072	A	G	0.39	0.37	0.49	0.14
rs2788569	1	11427302	C	T	0.59	0.17	0.48	0.35
rs2982364	1	11432744	T	C	0.58	0.17	0.5	0.33
rs2335404	1	11435942	T	C	0.58	0.16	0.52	0.33
rs2744812	1	11438026	T	C	0.58	0.16	0.51	0.33
rs3010208	1	11444975	C	T	0.62	0.13	0.49	0.38
rs7528003	1	11449194	C	A	0	1	0	0
rs12058244	1	11456027	G	A	0.036	0.94	0.058	0.0065
rs6671983	1	11461601	G	A	0.36	0.38	0.51	0.11
rs11121728	1	11468442	T	C	0.42	0.3	0.56	0.14
rs17419268	1	11473323	T	C	0.091	0.82	0.17	0.0065
rs10864505	1	11477294	C	T	0.5	0.2	0.6	0.2
rs2379146	1	11482917	G	A	1	0	0	1
rs2077480	1	11488203	G	T	0.43	0.28	0.59	0.13
rs11121734	1	11493868	G	A	0.48	0.29	0.47	0.24
rs11806225	1	11499286	T	C	0.062	0.88	0.12	0
rs3124625	1	11500472	G	A	0.46	0.3	0.47	0.23
rs11585441	1	11501431	T	C	0.071	0.86	0.13	0.0065
rs3124627	1	11508016	G	A	0.56	0.22	0.44	0.34
rs7410987	1	11512411	T	C	0.039	0.92	0.078	0
rs12026602	1	11518397	C	T	0.6	0.19	0.41	0.4
rs11121742	1	11520653	T	G	0.14	0.74	0.24	0.02
rs12123780	1	11525916	C	T	0.13	0.76	0.22	0.02
rs2007215	1	11537977	C	T	0.36	0.44	0.4	0.16
rs7555562	1	11542957	A	C	0.12	0.76	0.22	0.013
rs11582732	1	11556418	T	C	0.66	0.13	0.42	0.44
rs17036947	1	11575260	G	T	0.18	0.66	0.33	0.013
rs3887379	1	11577831	A	G	0	1	0	0
rs2076469	1	11584164	A	G	0.18	0.65	0.33	0.02
rs2243838	1	11595802	C	T	0.14	0.72	0.27	0.0065
rs2817621	1	11601119	A	G	0.18	0.67	0.31	0.02
rs2817619	1	11603063	C	T	0.15	0.7	0.3	0
rs2594289	1	11614268	T	C	0.18	0.65	0.33	0.02
rs2817606	1	11617025	C	T	0.14	0.73	0.27	0
rs3912023	1	11630122	C	T	0.12	0.77	0.22	0.0065
rs2745276	1	11641283	G	A	0.098	0.8	0.2	0
rs2817644	1	11647669	C	T	0.12	0.77	0.22	0.0065
rs12403277	1	11654549	C	T	0.12	0.78	0.21	0.013
rs761084	1	11660710	T	C	0.75	0.071	0.36	0.56
rs11121778	1	11665198	T	C	0.86	0.026	0.24	0.74
rs4846019	1	11665575	A	G	0.81	0.033	0.31	0.66
rs12082425	1	11671779	C	T	0	1	0	0
rs761092	1	11678195	A	G	0.82	0.039	0.27	0.69
rs7550768	1	11680283	C	T	0.89	0.02	0.19	0.79
rs12066839	1	11683795	G	A	0	1	0	0
rs17037122	1	11689663	A	G	0.14	0.76	0.21	0.033
rs17037129	1	11694773	A	C	0.078	0.86	0.13	0.013
rs6671295	1	11698902	A	G	0.72	0.092	0.37	0.54
rs7526268	1	11702155	C	T	0.67	0.12	0.42	0.46
rs12037955	1	11706791	T	C	0.095	0.82	0.16	0.013
rs3125816	1	11718195	A	G	0.18	0.66	0.3	0.033
rs12058293	1	11730603	A	G	0	1	0	0
rs2336030	1	11736600	C	T	0.3	0.48	0.42	0.092
rs7417320	1	11740358	A	G	0.43	0.31	0.52	0.17
rs2143296	1	11746500	T	C	0.19	0.67	0.29	0.046
rs12088541	1	11751135	C	T	0.12	0.78	0.2	0.02
rs1534991	1	11761252	C	T	0.69	0.1	0.41	0.49
rs6687381	1	11768869	A	C	0.59	0.18	0.46	0.36
rs9430631	1	11774956	C	T	0.35	0.43	0.43	0.13
rs4846028	1	11779499	T	C	0.7	0.072	0.45	0.47
rs4846029	1	11783484	T	G	0.44	0.34	0.45	0.21
rs17875979	1	11794676	G	A	0.065	0.88	0.12	0.0065
rs4073395	1	11800703	C	T	0.3	0.48	0.44	0.084
rs4073574	1	11802434	G	T	0.64	0.1	0.5	0.39
rs12752700	1	11807426	C	T	0.64	0.12	0.48	0.4
rs8617	1	11810505	C	T	0.22	0.61	0.34	0.045
rs11121821	1	11810844	A	G	0.29	0.5	0.42	0.078
rs6661776	1	11812127	G	A	0.33	0.44	0.46	0.1
rs12563343	1	11816673	A	G	0.3	0.48	0.44	0.078
rs4845881	1	11828319	G	A	0.69	0.078	0.46	0.46
rs6667720	1	11831615	C	T	0.71	0.078	0.42	0.51
rs12132479	1	11836450	A	G	0.16	0.7	0.28	0.02
rs6699881	1	11836628	T	C	0.72	0.066	0.42	0.51
rs6697244	1	11838848	G	T	0.59	0.17	0.48	0.35
rs4845883	1	11844827	A	G	0.99	0.0065	0	0.99
rs2274976	1	11850927	C	T	0.046	0.92	0.078	0.0065
rs6541003	1	11855867	G	A	0.6	0.14	0.53	0.34
rs17037396	1	11862047	C	T	0.11	0.79	0.19	0.02
rs7555471	1	11867586	T	C	0	1	0	0
rs12406667	1	11873851	C	T	0.59	0.15	0.52	0.33
rs2050265	1	11879699	A	G	0.16	0.71	0.25	0.032
rs2076004	1	11886813	G	A	0.11	0.8	0.18	0.02
rs2272803	1	11898789	G	T	0.052	0.91	0.078	0.013
rs5067	1	11905981	A	G	0.13	0.73	0.27	0
rs5064	1	11907603	G	A	0.084	0.84	0.16	0.0065
rs198375	1	11913757	T	C	0.38	0.38	0.48	0.14
rs198389	1	11919271	A	G	0.39	0.36	0.5	0.14
rs6676300	1	11925300	A	G	0.37	0.4	0.46	0.14
rs12562952	1	11927056	T	C	0.094	0.83	0.15	0.019
rs9661078	1	11936324	A	C	0.43	0.35	0.44	0.21
rs11588551	1	11941936	C	T	0.53	0.26	0.43	0.31
rs6667637	1	11947957	A	G	0.36	0.44	0.41	0.16
rs2065611	1	11953526	G	T	0.41	0.37	0.45	0.18
rs1999594	1	11959216	G	A	0.49	0.25	0.53	0.22
rs34550591	1	11973523	A	C	0.039	0.92	0.078	0
rs6691499	1	11979231	C	T	0.11	0.8	0.19	0.013
rs2038028	1	11979556	A	G	0.56	0.2	0.47	0.33
rs17037529	1	11980449	T	C	0.14	0.76	0.2	0.039
rs6682554	1	11986621	T	C	0.55	0.22	0.47	0.31
rs11802668	1	12000670	T	C	0.052	0.9	0.1	0
rs6697996	1	12006802	T	G	0.075	0.86	0.14	0.0065
rs11585018	1	12012328	G	A	0.082	0.85	0.14	0.013
rs2273289	1	12018290	T	C	0.14	0.74	0.24	0.02
rs4240897	1	12042755	G	A	0.43	0.32	0.5	0.18
rs7551874	1	12048130	A	G	0.65	0.13	0.44	0.43
rs2295281	1	12059412	C	T	0.56	0.21	0.46	0.33
rs17037564	1	12060869	A	G	0.036	0.93	0.072	0
rs730123	1	12070292	G	A	0.62	0.14	0.48	0.38
rs4845892	1	12073785	C	A	0.65	0.12	0.45	0.42
rs2295283	1	12082926	A	G	0.73	0.086	0.37	0.55
rs2295284	1	12089163	A	G	0	1	0	0
rs6658595	1	12094682	C	T	0	1	0	0
rs12024126	1	12100712	C	T	0.0065	0.99	0	0.0065
rs12042105	1	12105048	T	C	0.24	0.58	0.37	0.059
rs4491070	1	12130051	C	T	0.36	0.44	0.4	0.16
rs6690493	1	12135526	A	G	0.44	0.32	0.49	0.2
rs2297875	1	12141461	A	G	0.54	0.23	0.46	0.31
rs34225843	1	12146497	C	T	0.02	0.96	0.039	0
rs1201110	1	12153188	G	A	0.71	0.071	0.44	0.49
rs11569837	1	12157740	C	T	0.0065	0.99	0	0.0065
rs501525	1	12180805	C	T	0.55	0.2	0.51	0.29
rs1148476	1	12186797	T	C	0.78	0.046	0.34	0.61
rs1201122	1	12188482	G	A	0.69	0.098	0.42	0.48
rs630542	1	12206866	G	T	0.53	0.2	0.53	0.27
rs648194	1	12213165	T	C	0.039	0.92	0.078	0
rs652284	1	12218812	G	A	0.53	0.24	0.47	0.29
rs522807	1	12224239	C	A	0.036	0.93	0.072	0
rs597519	1	12234885	T	C	0.033	0.93	0.065	0
rs3766730	1	12240676	G	A	0.17	0.7	0.26	0.039
rs474247	1	12246175	C	T	0.22	0.62	0.33	0.052
rs1061622	1	12252955	T	G	0.25	0.57	0.36	0.066
rs17883976	1	12258288	C	T	0	1	0	0
rs235219	1	12264355	A	G	0.89	0.013	0.2	0.79
rs235214	1	12271503	T	C	0.88	0.02	0.2	0.78
rs12038316	1	12276316	C	T	0	1	0	0
rs437102	1	12302072	C	A	0.02	0.96	0.039	0
rs11121892	1	12304081	C	T	0	1	0	0
rs170955	1	12309924	A	G	0.0032	0.99	0.0065	0
rs17037915	1	12316079	A	G	0.0032	0.99	0.0065	0
rs6657877	1	12320949	T	G	0.0032	0.99	0.0065	0
rs235209	1	12323854	A	G	0.0032	0.99	0.0065	0
rs3765339	1	12329295	C	T	0.25	0.53	0.44	0.026
rs7546794	1	12336147	T	C	0.0033	0.99	0.0065	0
rs3765337	1	12342599	T	G	0.058	0.88	0.12	0
rs12564458	1	12345266	A	G	0.016	0.97	0.033	0
rs1076677	1	12353872	T	C	0.0033	0.99	0.0065	0
rs1997724	1	12364232	C	T	0.93	0.0068	0.13	0.86
rs11121901	1	12375782	A	G	0.039	0.92	0.078	0
rs28687897	1	12387766	C	T	0.0065	0.99	0	0.0065
rs28465686	1	12393335	G	A	0	1	0	0
rs28619111	1	12406045	C	T	0.12	0.76	0.22	0.013
rs10864552	1	12418700	T	C	0.91	0.0065	0.16	0.83
rs17037983	1	12423704	A	G	0.0033	0.99	0.0065	0
rs6541019	1	12436431	A	G	0.7	0.052	0.49	0.46
rs17037998	1	12442558	A	G	0.019	0.96	0.039	0
rs7526212	1	12450829	G	T	0.12	0.77	0.22	0.016
rs12407906	1	12455384	G	A	0.016	0.97	0.033	0
rs11801678	1	12467620	C	T	0.036	0.93	0.072	0
rs41279470	1	12470019	T	G	0.072	0.86	0.13	0.0065
rs12057615	1	12477906	T	C	0.019	0.96	0.039	0
rs12058577	1	12483677	T	G	0.046	0.91	0.092	0
rs6541023	1	12496021	T	C	0.062	0.88	0.12	0
rs12746212	1	12502427	T	C	0.079	0.85	0.14	0.0066
rs475983	1	12508943	A	G	0.32	0.44	0.46	0.092
rs7519797	1	12515591	C	T	0.16	0.72	0.25	0.033
rs11121913	1	12526780	G	A	0.1	0.8	0.19	0.0067
rs35530056	1	12534259	C	T	0.016	0.97	0.019	0.0065
rs2206321	1	12540763	A	G	0.062	0.88	0.12	0
rs12125606	1	12546694	C	T	0.26	0.51	0.45	0.033
rs17038046	1	12559766	G	A	0	1	0	0
rs10864554	1	12564565	A	G	0.95	0.0065	0.078	0.92
rs12129750	1	12573823	G	A	0.12	0.79	0.19	0.019
rs12565214	1	12581535	T	C	0.042	0.92	0.085	0
rs12095700	1	12585596	C	T	0.049	0.91	0.084	0.0065
rs760943	1	12598434	T	C	0.075	0.86	0.14	0.0065
rs2038118	1	12602979	A	G	0.19	0.67	0.29	0.039
rs6541030	1	12608178	A	G	0.93	0.014	0.12	0.87
rs10864570	1	12625101	T	C	0.27	0.54	0.39	0.072
rs4997711	1	12627680	G	T	0.54	0.23	0.46	0.31
rs4846122	1	12632992	A	G	0.21	0.63	0.33	0.046
rs3128461	1	12639168	A	G	0.8	0.052	0.29	0.66
rs3128451	1	12641488	G	T	0.55	0.21	0.47	0.31
rs12045736	1	12654035	C	T	0.55	0.22	0.47	0.31
rs4846125	1	12658809	A	G	0.99	0.0065	0	0.99
rs4846127	1	12663774	C	T	0.53	0.22	0.51	0.27
rs4846128	1	12670396	C	T	0.63	0.13	0.48	0.39
rs4394668	1	12671229	T	C	0.2	0.64	0.32	0.039
rs11121951	1	12676205	C	T	0.11	0.78	0.22	0
rs3000896	1	12682574	T	C	0.87	0.02	0.21	0.77
rs3000893	1	12683421	T	C	0.036	0.93	0.072	0
rs4845911	1	12693125	G	A	0.28	0.53	0.37	0.099
rs12078543	1	12703980	C	A	0	1	0	0
rs17458785	1	12709554	G	A	0.23	0.62	0.3	0.078
rs6680005	1	12714228	C	T	0.0065	0.99	0	0.0065
rs2257017	1	12718815	A	G	0.046	0.91	0.092	0
rs2027589	1	12724931	G	A	0.091	0.84	0.13	0.026
rs2265709	1	12731572	T	C	0.084	0.85	0.13	0.019
rs2489256	1	12736942	A	G	0.085	0.85	0.13	0.02
rs1419299	1	12740907	G	T	0.085	0.85	0.13	0.02
rs2489262	1	12743160	G	T	0.092	0.84	0.13	0.026
rs3010948	1	12754569	C	T	0.9	0.02	0.16	0.82
rs3010874	1	12776134	C	A	0.8	0.033	0.33	0.64
rs3010876	1	12779560	T	C	0.82	0.026	0.31	0.67
rs4240904	1	12786323	C	T	0.088	0.83	0.16	0.0065
rs17038468	1	12788113	A	G	0.088	0.83	0.16	0.0065
rs11809405	1	12794455	G	A	0.0065	0.99	0	0.0065
rs3000920	1	12806196	C	A	0.095	0.81	0.19	0
rs7544445	1	12810568	G	A	0	1	0	0
rs10746500	1	12816316	C	T	0.79	0.039	0.34	0.62
rs1132185	1	12820870	T	C	0.78	0.026	0.39	0.59
rs3010926	1	12827025	A	G	0	1	0	0
rs10864585	1	12833239	T	C	0.79	0.039	0.35	0.61
rs2076216	1	12836442	C	T	0.023	0.95	0.046	0
rs10927559	1	13775026	G	T	0.075	0.86	0.12	0.013
rs10803321	1	13782197	G	A	0.23	0.61	0.32	0.065
rs11580598	1	13783354	C	T	0.29	0.52	0.39	0.098
rs2999877	1	13785062	A	G	0.14	0.73	0.25	0.019
rs10803324	1	13787005	G	T	0.26	0.53	0.42	0.052
rs12036704	1	13792898	T	C	0.23	0.58	0.38	0.039
rs3013083	1	13793207	A	G	0.42	0.34	0.48	0.18
rs2359534	1	13799457	C	T	0.41	0.36	0.46	0.18
rs3013101	1	13800135	T	C	0.14	0.74	0.23	0.026
rs3845607	1	13806039	T	C	0.16	0.72	0.24	0.04
rs3845608	1	13809227	T	G	0.049	0.9	0.098	0
rs6680362	1	13814103	A	G	0.15	0.73	0.25	0.026
rs3013045	1	13816121	A	G	0.22	0.6	0.36	0.039
rs11578529	1	13822397	A	G	0.23	0.58	0.39	0.033
rs10803381	1	13827439	G	A	0.097	0.81	0.18	0.0065
rs2999900	1	13830815	T	C	0.85	0.0065	0.29	0.71
rs16851109	1	13844765	G	A	0.17	0.68	0.3	0.02
rs396938	1	13847795	C	T	0.44	0.36	0.39	0.25
rs12031170	1	13852641	G	A	0.3	0.51	0.38	0.11
rs2168201	1	13852683	A	G	0.81	0.033	0.31	0.65
rs3856278	1	13859570	A	G	0.14	0.75	0.22	0.033
rs12034380	1	13866127	G	A	0.11	0.79	0.19	0.019
rs12042662	1	13885279	G	A	0.8	0.045	0.31	0.65
rs355013	1	13903098	T	C	0.48	0.29	0.47	0.24
rs1262461	1	13908105	A	G	0.48	0.28	0.49	0.24
rs355028	1	13913180	C	T	0.13	0.76	0.23	0.013
rs10927904	1	13914909	C	T	0.32	0.47	0.42	0.11
rs10927905	1	13916997	T	C	0.058	0.88	0.12	0
rs12566684	1	13922117	A	G	0.056	0.89	0.11	0
rs12164609	1	13932025	A	G	0.0033	0.99	0.0065	0
rs372349	1	13935667	C	T	0.36	0.42	0.44	0.14
rs4391657	1	13937281	T	C	0.74	0.092	0.34	0.57
rs1412839	1	13938511	A	C	0.66	0.14	0.4	0.45
rs3820304	1	13938788	A	G	0.32	0.46	0.44	0.1
rs16852432	1	13949831	A	G	0.0065	0.99	0.013	0
rs7515525	1	13952864	G	T	0.53	0.24	0.46	0.3
rs12408369	1	13954726	G	A	0.12	0.79	0.19	0.019
rs12060059	1	13960281	A	G	0.11	0.8	0.18	0.02
rs10927926	1	13966218	G	A	0.097	0.83	0.14	0.026
rs12063700	1	13972211	G	A	0.092	0.84	0.14	0.02
rs2487631	1	13977327	G	T	0.11	0.79	0.19	0.019
rs2486182	1	13989227	T	C	0.11	0.79	0.19	0.02
rs2495040	1	13995362	T	C	0	1	0	0
rs4662010	1	14001018	C	T	0.71	0.085	0.41	0.51
rs9660610	1	14014472	G	A	0.055	0.9	0.097	0.0065
rs4077841	1	14020405	T	C	0.24	0.58	0.36	0.054
rs2487622	1	14033128	A	G	0.78	0.052	0.34	0.6
rs10927932	1	14038946	C	T	0.74	0.065	0.4	0.54
rs35740385	1	14045288	C	T	0.23	0.6	0.34	0.058
rs16852866	1	14053474	T	C	0.25	0.56	0.38	0.058
rs2463867	1	14062394	T	C	0.016	0.97	0.032	0
rs1203630	1	14067851	A	G	0.76	0.046	0.39	0.56
rs7522689	1	14080748	G	A	0.085	0.84	0.14	0.013
rs2359756	1	14096420	A	G	0.42	0.33	0.51	0.16
rs1203651	1	14109114	A	G	0.35	0.42	0.45	0.12
rs16852966	1	14115196	T	C	0	1	0	0
rs760914	1	14126651	G	T	0.75	0.059	0.38	0.57
rs2744687	1	14138813	T	G	0.82	0.02	0.31	0.67
rs6663564	1	14144694	T	C	0.056	0.9	0.098	0.0065
rs2235514	1	14146935	G	A	0.79	0.046	0.32	0.63
rs2697971	1	14148441	T	G	0.75	0.078	0.35	0.57
rs2697967	1	14150032	C	T	0.73	0.078	0.39	0.54
rs2697964	1	14150709	C	T	0.8	0.045	0.32	0.64
rs7530376	1	14158776	G	A	0.21	0.62	0.33	0.046
rs1203690	1	14162023	T	G	0.76	0.039	0.4	0.56
rs1203626	1	14177608	T	C	0.53	0.23	0.48	0.29
rs6665674	1	14185682	G	A	0.0097	0.99	0.0065	0.0065
rs17350949	1	14198401	A	C	0.14	0.73	0.25	0.02
rs10737914	1	14210730	G	T	0.45	0.31	0.49	0.2
rs1528787	1	14214348	A	G	0.4	0.38	0.45	0.17
rs2744652	1	14216203	T	C	0.56	0.22	0.43	0.35
rs760911	1	14218438	G	A	0.13	0.75	0.24	0.013
rs11576840	1	14220819	A	C	0.37	0.36	0.55	0.092
rs2744647	1	14220942	A	G	0.8	0.039	0.32	0.64
rs6429800	1	14228077	G	A	0.72	0.078	0.41	0.51
rs1203704	1	14234018	A	G	0.58	0.18	0.49	0.34
rs12745720	1	14240110	C	T	0.14	0.75	0.21	0.032
rs12122426	1	14240350	A	C	0.27	0.53	0.4	0.074
rs10803436	1	14245737	G	A	0.35	0.43	0.44	0.13
rs7542884	1	14252372	T	G	0.46	0.27	0.55	0.18
rs7535860	1	14252557	C	A	0.33	0.44	0.47	0.092
rs7535502	1	14255847	A	G	0.2	0.65	0.3	0.046
rs12034432	1	14262212	G	A	0	1	0	0
rs4662054	1	14268523	A	G	0.78	0.046	0.35	0.6
rs10927969	1	14279513	G	A	0.11	0.78	0.21	0.0065
rs16853271	1	14284642	T	G	0.14	0.73	0.25	0.02
rs12044299	1	14288119	G	A	0.056	0.89	0.099	0.0066
rs12118400	1	14290847	A	G	0.18	0.67	0.31	0.02
rs1883645	1	14291845	G	A	0.21	0.62	0.34	0.039
rs1883644	1	14294181	G	A	0.56	0.2	0.48	0.31
rs10927972	1	14297110	G	A	0.39	0.37	0.47	0.16
rs16853319	1	14301942	C	T	0.16	0.71	0.27	0.026
rs2359899	1	14303160	A	G	0.43	0.32	0.5	0.18
rs725397	1	14304168	C	A	0.19	0.66	0.31	0.039
rs4661462	1	14311056	A	G	0.88	0.019	0.2	0.78
rs6681501	1	14320502	G	T	0.13	0.75	0.24	0.0065
rs10927987	1	14326943	C	T	0.12	0.76	0.24	0
rs17353372	1	14340185	C	A	0.15	0.73	0.24	0.033
rs7551405	1	14346319	G	T	0	1	0	0
rs973857	1	14351366	G	T	0.64	0.15	0.42	0.43
rs2206586	1	14359224	C	T	0.76	0.065	0.35	0.59
rs7414562	1	14359780	G	A	0.44	0.33	0.47	0.2
rs2359908	1	14364575	T	C	0.96	0	0.074	0.93
rs2294811	1	14365793	C	A	0.2	0.65	0.3	0.052
rs4662089	1	14368289	A	G	0.51	0.23	0.51	0.25
rs4661467	1	14373473	C	T	0.76	0.065	0.35	0.59
rs2092434	1	14379806	T	C	0.23	0.59	0.35	0.058
rs10489147	1	14386963	A	G	0	1	0	0
rs16853537	1	14393002	A	G	0	1	0	0
rs742545	1	14397803	G	A	0.11	0.78	0.21	0.0065
rs12746681	1	14399627	A	G	0.1	0.8	0.18	0.013
rs34471172	1	14406435	G	A	0.097	0.82	0.16	0.019
rs12139399	1	14413237	A	G	0.34	0.44	0.43	0.13
rs7523983	1	14422886	A	G	0	1	0	0
rs11590050	1	14428888	C	A	0.24	0.58	0.36	0.065
rs10928009	1	14433775	T	C	0.26	0.55	0.38	0.071
rs4662110	1	14448571	C	T	0.33	0.44	0.44	0.11
rs717538	1	14457230	C	A	0.43	0.32	0.51	0.18
rs6671072	1	14463067	G	A	0.51	0.24	0.51	0.25
rs4661477	1	14467720	T	C	0.39	0.36	0.49	0.14
rs929125	1	14477944	G	A	0.33	0.43	0.48	0.085
rs10928043	1	14487284	T	C	0.22	0.6	0.36	0.039
rs7541978	1	14493845	A	G	0.5	0.22	0.58	0.21
rs16853705	1	14501296	T	C	0.075	0.86	0.12	0.013
rs577987	1	14509276	A	G	0.078	0.86	0.13	0.013
rs517269	1	14511349	C	T	0.49	0.27	0.48	0.25
rs641343	1	14518979	G	A	0.58	0.19	0.45	0.36
rs653504	1	14525934	T	G	0.89	0.019	0.19	0.79
rs16853788	1	14530135	A	C	0.039	0.92	0.078	0
rs647287	1	14539152	A	G	0.56	0.21	0.45	0.33
rs2027315	1	14547727	T	C	0.3	0.51	0.39	0.1
rs12723920	1	14553662	A	G	0.31	0.49	0.42	0.097
rs4478803	1	14559081	C	T	0.013	0.97	0.026	0
rs6698014	1	14566390	T	C	0.89	0.019	0.18	0.8
rs10158007	1	14575256	T	C	0.41	0.34	0.5	0.16
rs6668555	1	14579742	C	T	0.17	0.69	0.29	0.026
rs4127243	1	14582098	A	G	0.059	0.9	0.092	0.013
rs10928056	1	14585648	G	A	0.062	0.89	0.097	0.013
rs12077532	1	14588963	T	G	0.26	0.54	0.4	0.065
rs10928060	1	14595692	C	T	0.54	0.24	0.43	0.33
rs12406699	1	14598055	C	T	0.29	0.48	0.46	0.065
rs7555815	1	14603198	T	C	0.34	0.45	0.42	0.13
rs6683535	1	14612723	A	C	0.95	0.0065	0.084	0.91
rs1538534	1	14622770	T	G	0.069	0.86	0.14	0
rs946481	1	14635852	A	C	0.51	0.23	0.52	0.25
rs3737643	1	14638612	G	A	0.078	0.86	0.13	0.013
rs1416623	1	14649876	T	C	0.13	0.75	0.25	0.0065
rs703801	1	14663626	T	C	0.37	0.4	0.46	0.14
rs2789740	1	14670296	C	T	0.069	0.86	0.14	0
rs1417968	1	14672381	T	C	0.95	0	0.092	0.91
rs768725	1	14672479	A	G	0.26	0.54	0.39	0.065
rs7355173	1	14676909	C	T	0.29	0.51	0.42	0.078
rs10927414	1	14692598	T	G	0.41	0.33	0.52	0.14
rs10803271	1	14700829	C	T	0.19	0.66	0.29	0.041
rs7527767	1	14718957	C	T	0.33	0.44	0.46	0.098
rs12141361	1	14726485	A	C	0.14	0.73	0.25	0.02
rs12405445	1	14732019	C	T	0.37	0.35	0.57	0.082
rs4573512	1	14743972	A	G	0.44	0.32	0.48	0.19
rs6678924	1	14751476	T	C	0.38	0.39	0.46	0.15
rs10927437	1	14771290	A	G	0.29	0.51	0.39	0.098
rs6658744	1	14776392	A	C	0.34	0.46	0.41	0.14
rs6429661	1	14780811	A	C	0.17	0.68	0.3	0.019
rs6682103	1	14782380	T	G	0.54	0.2	0.53	0.27
rs4661496	1	14790631	T	C	0.47	0.27	0.53	0.2
rs10927440	1	14790842	C	T	0.22	0.6	0.36	0.045
rs2480061	1	14808756	T	G	0.39	0.36	0.5	0.14
rs10927442	1	14814759	G	A	0.23	0.61	0.32	0.065
rs12733612	1	14826029	A	G	0.81	0.039	0.3	0.66
rs10803285	1	14830984	C	A	0.53	0.22	0.51	0.27
rs12138326	1	14845459	G	A	0.3	0.47	0.46	0.072
rs12060759	1	14852938	C	T	0.0065	0.99	0	0.0065
rs7540634	1	14859649	T	C	0.99	0.0065	0	0.99
rs2211180	1	14864580	T	C	0.99	0.0065	0	0.99
rs10927460	1	14870568	A	G	0.2	0.66	0.29	0.052
rs4074528	1	14876580	T	C	0.52	0.23	0.49	0.27
rs4233531	1	14883072	G	A	1	0	0	1
rs10927466	1	14890071	G	A	0.28	0.51	0.42	0.071
rs4661292	1	14915147	G	A	0.82	0.032	0.29	0.68
rs2486777	1	14920789	G	T	0.0065	0.99	0	0.0065
rs2235728	1	14927324	T	C	0.83	0.04	0.27	0.69
rs2473626	1	14934288	G	A	0.19	0.67	0.29	0.045
rs34103159	1	14940600	T	G	0.026	0.95	0.052	0
rs11579756	1	14947920	T	C	0.28	0.5	0.42	0.072
rs10927473	1	14960173	T	G	0.27	0.55	0.36	0.092
rs2294887	1	14965581	T	C	0.24	0.59	0.35	0.066
rs34645579	1	14972976	G	A	0.2	0.64	0.31	0.046
rs761191	1	14981920	C	T	0.53	0.22	0.5	0.27
rs719486	1	14987335	A	G	0.22	0.61	0.33	0.052
rs12063080	1	14992704	G	A	0.013	0.97	0.026	0
rs3737686	1	15018660	C	T	0.53	0.2	0.53	0.27
rs10927507	1	15025094	G	A	0.4	0.32	0.56	0.12
rs7534010	1	15032340	C	T	0.59	0.18	0.46	0.36
rs1883576	1	15044796	T	C	0.16	0.73	0.23	0.046
rs6671728	1	15050177	T	C	0	1	0	0
rs2050126	1	15056175	A	G	0.32	0.47	0.42	0.11
rs2050123	1	15062132	C	A	0.41	0.39	0.41	0.2
rs1997762	1	15067407	C	A	0.49	0.27	0.48	0.25
rs6429675	1	15072645	G	T	0.0033	0.99	0.0065	0
rs6661767	1	15077567	T	G	0.52	0.23	0.5	0.27
rs4357518	1	15080560	C	A	0.58	0.21	0.43	0.36
rs10927534	1	15087360	T	C	0	1	0	0
rs732469	1	15093562	G	A	0.92	0	0.15	0.85
rs804125	1	15111927	G	T	0.72	0.078	0.4	0.52
rs1630519	1	15116208	G	T	0.69	0.097	0.42	0.49
rs1721829	1	15117060	A	G	0.73	0.078	0.38	0.54
rs6682312	1	15119720	A	G	0.039	0.92	0.078	0
rs6671788	1	15130227	C	T	0.19	0.67	0.29	0.039
rs3845590	1	15138738	G	A	0.3	0.5	0.4	0.1
rs6658818	1	15142300	A	G	0.22	0.61	0.34	0.046
rs11585327	1	15167003	G	A	0.1	0.81	0.18	0.013
rs3856273	1	15182153	G	A	0.14	0.73	0.26	0.013
rs3845596	1	15189299	A	G	0.41	0.34	0.5	0.16
rs2462190	1	15192285	A	G	0.27	0.52	0.43	0.052
rs2803399	1	15192559	T	C	0.77	0.033	0.39	0.58
rs4661539	1	15192916	C	A	0.51	0.25	0.48	0.27
rs12564579	1	15197814	C	T	0.44	0.34	0.44	0.23
rs2690024	1	15211824	A	C	0.83	0.02	0.3	0.68
rs2807554	1	15225565	T	C	1	0	0	1
rs2807559	1	15233348	T	C	1	0	0	1
rs6699251	1	15240105	A	G	0	1	0	0
rs12568670	1	15251688	G	A	0.082	0.84	0.15	0.0065
rs12568821	1	15257426	G	A	0.088	0.84	0.15	0.013
rs10927583	1	15258425	G	A	0.25	0.56	0.37	0.065
rs12410007	1	15264270	A	G	0.16	0.7	0.27	0.026
rs10927590	1	15270890	C	T	0.082	0.84	0.15	0.0065
rs12563750	1	15277342	G	T	0.088	0.84	0.15	0.013
rs7522410	1	15280823	A	G	0.21	0.62	0.34	0.039
rs6429696	1	15286805	C	T	0.49	0.22	0.58	0.2
rs10754875	1	15294031	G	A	0.29	0.51	0.4	0.084
rs2175773	1	15299672	A	G	0.29	0.5	0.42	0.085
rs12084008	1	15303970	G	A	0.18	0.67	0.3	0.026
rs7522712	1	15307478	G	A	0.33	0.44	0.46	0.1
rs12754000	1	15314120	A	G	0.22	0.6	0.35	0.046
rs4661310	1	15320449	C	T	0.25	0.57	0.37	0.059
rs7529561	1	15328151	A	C	0.17	0.69	0.28	0.026
rs6429703	1	15339960	T	C	0.86	0.039	0.21	0.75
rs938252	1	15344936	G	A	0.91	0.013	0.15	0.84
rs6658629	1	15347711	T	C	0.079	0.86	0.13	0.014
rs6679504	1	15356223	G	A	0.48	0.28	0.48	0.24
rs2175771	1	15357505	A	C	0.37	0.4	0.47	0.13
rs4520412	1	15359967	C	T	0.85	0.0065	0.29	0.71
rs10803341	1	15376091	T	C	0.16	0.71	0.27	0.019
rs3795757	1	15388673	T	C	0.63	0.11	0.52	0.37
rs9943244	1	15395881	A	C	0.078	0.84	0.16	0
rs4661572	1	15402156	A	G	0.23	0.57	0.4	0.026
rs1000313	1	15405489	A	G	0.16	0.71	0.26	0.026
rs17372042	1	15410037	G	A	0.19	0.67	0.29	0.04
rs4661318	1	15421785	T	C	0.3	0.47	0.45	0.078
rs476859	1	15428508	C	T	0.36	0.4	0.47	0.12
rs514370	1	15434726	C	T	0.15	0.72	0.25	0.026
rs1055412	1	15441275	C	T	0.6	0.14	0.52	0.34
rs2235789	1	15442058	T	C	0.39	0.35	0.51	0.14
rs1476356	1	15443368	A	G	0.91	0.02	0.14	0.84
rs1005447	1	15450551	A	G	0.61	0.14	0.51	0.36
rs12046866	1	15456919	G	A	0.33	0.45	0.44	0.11
rs4661579	1	15465487	G	A	0.91	0.019	0.14	0.84
rs2206761	1	15466832	C	T	0.54	0.21	0.51	0.28
rs1883761	1	15477865	G	A	0.72	0.1	0.36	0.54
rs4661582	1	15482932	C	T	0.39	0.34	0.54	0.12
rs16851358	1	15500332	C	T	0.16	0.73	0.22	0.046
rs4661594	1	15507952	T	G	0.37	0.41	0.44	0.14
rs16851387	1	15518792	G	A	0.21	0.62	0.35	0.032
rs2050233	1	15528487	G	A	0.74	0.084	0.36	0.56
rs7536482	1	15530260	T	C	0.56	0.21	0.46	0.33
rs10927720	1	15532130	C	T	0.23	0.59	0.36	0.045
rs12070469	1	15537122	C	T	0.35	0.44	0.43	0.14
rs1316277	1	15539953	C	T	0.14	0.75	0.22	0.033
rs1316276	1	15539998	T	C	0.83	0.039	0.26	0.7
rs7681	1	15546761	G	A	0.31	0.49	0.4	0.11
rs10927736	1	15552651	C	T	0.34	0.44	0.44	0.12
rs6429732	1	15558938	T	C	0.23	0.59	0.37	0.039
rs767255	1	15560900	T	G	0.4	0.34	0.51	0.14
rs4644485	1	15566803	C	T	0.77	0.071	0.32	0.6
rs1752024	1	15570989	C	T	0.54	0.19	0.53	0.27
rs10927753	1	15591929	T	C	0.61	0.15	0.48	0.37
rs7553794	1	15606723	T	C	0.11	0.79	0.2	0.0065
rs572953	1	15609117	T	G	0.32	0.45	0.45	0.098
rs536364	1	15613478	G	A	0.59	0.21	0.4	0.39
rs11583695	1	15619942	G	A	0.062	0.89	0.097	0.013
rs12090769	1	15625820	C	T	0.071	0.87	0.12	0.013
rs12731067	1	15631966	C	T	0.0033	0.99	0.0066	0
rs2312535	1	15635521	C	T	0.38	0.39	0.46	0.15
rs11809847	1	15638004	G	A	0.38	0.39	0.46	0.14
rs7554324	1	15644729	C	A	0.38	0.38	0.48	0.14
rs3765356	1	15651062	A	G	0.31	0.46	0.45	0.085
rs2479084	1	15668815	T	C	0.065	0.88	0.1	0.013
rs2473358	1	15680451	G	T	0.44	0.32	0.48	0.2
rs1751998	1	15686006	A	G	0.56	0.21	0.47	0.32
rs10803382	1	15691540	A	C	0.22	0.63	0.3	0.067
rs876295	1	15697183	A	G	0.28	0.53	0.38	0.091
rs736185	1	15705072	G	A	0.12	0.77	0.21	0.02
rs1010294	1	15708540	A	G	0.25	0.55	0.4	0.052
rs2496334	1	15715267	T	C	0.25	0.56	0.39	0.052
rs12562848	1	15720899	A	C	0.12	0.78	0.2	0.02
rs742361	1	15726566	G	A	0.24	0.57	0.38	0.052
rs2473344	1	15728289	T	C	0.77	0.052	0.36	0.59
rs733887	1	15732793	A	G	0.51	0.2	0.57	0.23
rs2496325	1	15739016	A	G	0.29	0.48	0.45	0.065
rs2496320	1	15744271	T	C	0.11	0.78	0.2	0.013
rs2473357	1	15757044	A	G	0.35	0.44	0.42	0.14
rs6693417	1	15763340	A	G	0.39	0.37	0.47	0.16
rs551713	1	15777412	C	T	0.36	0.4	0.47	0.13
rs16851662	1	15783771	A	G	0.084	0.85	0.13	0.019
rs7547591	1	15788789	A	G	0.23	0.59	0.35	0.052
rs3820071	1	15808767	G	A	0.27	0.52	0.42	0.065
rs6667862	1	15814186	C	T	0.55	0.19	0.53	0.28
rs4646092	1	15821673	C	T	0.23	0.61	0.33	0.059
rs6685648	1	15825195	T	C	0.32	0.45	0.44	0.1
rs1052576	1	15832543	T	C	0.53	0.19	0.57	0.25
rs10927796	1	15857134	A	G	0.55	0.18	0.53	0.29
rs11577225	1	15864242	T	C	0.23	0.6	0.34	0.058
rs16851781	1	15870503	G	A	0	1	0	0
rs10803391	1	15876578	A	G	0.33	0.45	0.44	0.1
rs7533125	1	15883744	T	C	0.23	0.6	0.34	0.059
rs1467513	1	15894959	T	C	0.32	0.45	0.44	0.1
rs7524350	1	15905699	T	C	0	1	0	0
rs10159271	1	15913121	G	A	0.57	0.16	0.54	0.3
rs1547032	1	15918974	G	A	0.075	0.86	0.14	0.0065
rs6702435	1	15940005	C	T	0.22	0.61	0.35	0.039
[truncated: 259,079+ more rows]
