# Supplementary material for: The genetic structure of the Belgian population
Source: Hum Genomics. 2018 Feb 2;12:6. doi: 10.1186/s40246-018-0136-8 (PMC5796395; doi:10.1186/s40246-018-0136-8)
Supplement: Supplementary file 2 — Population details of the samples analyzed in the BelPHG-21 study, Belgium 2016. Indication of the number of samples taken from NHIS-2013 participants in each region and province, total number of inhabitants in 2013, number of samples taken per million inhabitants, number of invited participants, and sampling percentages. (XLSX 10 kb) [file 40246_2018_136_MOESM2_ESM.xlsx]

## Sheet: Sample_information
	region	province	n.samples	n.inhabitants	n.samples.per.million.inhabitants	n.invited	pct.sampled
BRU	Brussels		29	1174624	24.6888	312	0.0929487
FLA	Flanders		98	6404726	15.3012	596	0.16443
ANT		Antwerp	30	1802309	16.6453	173	0.17341
LIM		Limburg	12	855963	14.0193	86	0.139535
E-FL		East Flanders	19	1465150	12.968	119	0.159664
F-BR		Flemish Brabant	17	1103737	15.4022	98	0.173469
W-FL		West Flanders	20	1177567	16.9842	120	0.166667
WAL	Wallonia		62	3582292	17.3074	560	0.110714
W-BR		Walloon Brabant	9	389479	23.1078	61	0.147541
HAI		Hainaut	15	1332489	11.2571	159	0.0943396
LIE		Liège	19	1095977	17.3361	130	0.146154
LUX		Luxembourg	6	278278	21.5612	110	0.0545455
NAM		Namur	13	486069	26.7452	100	0.13
Total			189	11161642	16.933	1468	0.128747
